# Supplementary material for: Revealing the spatiotemporal complexity of the magnitude distribution and b-value during an earthquake sequence
Source: Nat Commun. 2022 Aug 29;13:5087. doi: 10.1038/s41467-022-32755-6 (PMC9424211; doi:10.1038/s41467-022-32755-6)
Supplement: Supplementary file 4 — Supplementary Data 1 [file 41467_2022_32755_MOESM4_ESM.zip]

Archive with 1 entries (1 files):
- data-supp_Tan2021_extractMw1.5+_withClusterID.csv
