# Supplementary material for: Revealing the spatiotemporal complexity of the magnitude distribution and b-value during an earthquake sequence
Source: Nat Commun. 2022 Aug 29;13:5087. doi: 10.1038/s41467-022-32755-6 (PMC9424211; doi:10.1038/s41467-022-32755-6)
Supplement: Supplementary file 4 — Supplementary Data 1 [file 41467_2022_32755_MOESM4_ESM.zip › data-supp_Tan2021_extractMw1.5+_withClusterID.csv]

DateTime	Lat	Lon	Depth	ML	Mw	Cluster
2016-08-15 08:36:55.187	42.54567	13.31163	11.902	1.46705	1.84564	0
2016-08-15 19:00:41.846	42.68927	13.2191	8.634	1.8814	2.16548	2
2016-08-15 20:00:36.166	42.80242	13.11558	6.609	1.2571	1.6885	1
2016-08-16 19:42:06.498	42.84471	13.03797	9.283	2.14393	2.37481	0
2016-08-16 20:39:27.108	43.06479	13.04669	3.364	1.19808	1.64493	0
2016-08-17 23:53:29.704	42.90336	13.25862	6.283	1.426	1.81466	0
2016-08-19 17:13:34.327	43.12854	13.0074	10.4	1.14302	1.60451	0
2016-08-20 20:16:46.294	42.9883	12.91961	3.837	1.15592	1.61396	0
2016-08-21 08:43:36.656	42.50899	13.2327	8.126	1.00826	1.50656	0
2016-08-22 01:25:46.753	42.83783	12.93581	7.353	1.54677	1.90617	0
2016-08-22 05:51:56.017	42.99111	12.91645	4.055	1.27265	1.70003	0
2016-08-22 21:36:15.431	42.54655	13.25535	7.799	1.8364	2.13012	2
2016-08-22 21:37:59.304	42.5464	13.25576	7.683	1.43599	1.82218	2
2016-08-22 22:57:26.342	42.54646	13.25564	7.734	1.53875	1.90006	2
2016-08-23 18:48:19.643	43.05838	12.99307	10.466	1.68857	2.01503	0
2016-08-24 01:36:33.478	42.71446	13.24279	3.276	6.03399	6.08394	0
2016-08-24 01:38:40.793	42.77804	13.18771	8.279	2.81212	2.93097	0
2016-08-24 01:39:46.561	42.81493	13.20888	6.379	3.44054	3.48468	0
2016-08-24 01:40:47.209	42.7784	13.18716	2.498	3.17632	3.24825	0
2016-08-24 01:41:39.637	42.78378	13.16642	6.336	3.78832	3.80386	1
2016-08-24 01:43:59.546	42.72573	13.21466	4.894	3.08757	3.17002	1
2016-08-24 01:44:53.804	42.79642	13.14533	8.757	2.79756	2.91849	2
2016-08-24 01:46:13.278	42.77107	13.19827	5.278	3.34874	3.40193	1
2016-08-24 01:46:46.730	42.75775	13.21421	6.858	2.78657	2.90908	1
2016-08-24 01:47:43.773	42.80546	13.13222	1.487	2.60783	2.75736	0
2016-08-24 01:47:52.348	42.66118	13.31303	1.39	3.0808	3.16407	0
2016-08-24 01:48:21.165	42.7764	13.23533	6.279	2.51799	2.68202	0
2016-08-24 01:50:09.871	42.7682	13.2375	7.675	2.80524	2.92508	0
2016-08-24 01:52:19.239	42.62945	13.24003	6.036	2.71464	2.84774	0
2016-08-24 01:52:43.749	42.66434	13.2237	7.503	2.68702	2.82429	2
2016-08-24 01:53:32.764	42.7982	13.17198	5.102	2.34841	2.54144	1
2016-08-24 01:53:47.142	42.8204	13.21448	3.635	2.39302	2.57821	0
2016-08-24 01:55:21.055	42.79072	13.16631	8.567	2.83765	2.95288	2
2016-08-24 01:55:45.441	42.71541	13.24551	2.422	3.44963	3.4929	0
2016-08-24 01:56:01.567	42.61526	13.26668	1.87	4.22143	4.21409	0
2016-08-24 01:57:24.010	42.72596	13.22271	3.421	2.98875	3.0836	0
2016-08-24 01:57:53.413	42.64055	13.24089	10.214	2.28878	2.49252	0
2016-08-24 01:58:26.145	42.64221	13.24064	5.014	2.29656	2.49889	0
2016-08-24 02:00:01.207	42.65164	13.27277	11.429	2.64351	2.78747	0
2016-08-24 02:01:08.907	42.80743	13.23755	0.346	3.731	3.75063	0
2016-08-24 02:02:00.614	42.68277	13.29639	0.945	2.72579	2.85722	0
2016-08-24 02:03:14.607	42.45714	13.2142	9.109	2.22518	2.44064	0
2016-08-24 02:03:57.931	42.58033	13.27819	5.181	2.7271	2.85834	5
2016-08-24 02:04:06.715	42.79772	13.13153	5.757	2.82758	2.94424	1
2016-08-24 02:04:19.726	42.8035	13.13713	6.877	3.24919	3.31293	1
2016-08-24 02:05:56.760	42.61868	13.28076	3.141	3.82892	3.84172	0
2016-08-24 02:07:31.510	42.6769	13.28519	0.942	3.79462	3.80973	0
2016-08-24 02:08:05.482	42.80074	13.17253	7.148	2.92895	3.03166	1
2016-08-24 02:09:10.034	42.60572	13.25923	4.781	2.42427	2.60406	5
2016-08-24 02:09:37.182	42.75801	13.29283	5.272	1.9222	2.19767	0
2016-08-24 02:09:57.264	42.75564	13.22707	7.028	2.75232	2.87983	0
2016-08-24 02:10:29.667	42.99645	13.21	5.512	2.74943	2.87736	0
2016-08-24 02:10:56.792	42.76832	13.18766	8.488	3.31775	3.37415	2
2016-08-24 02:11:52.420	42.73117	13.21405	6.518	2.77719	2.90107	1
2016-08-24 02:12:13.169	42.82176	13.17083	7.98	3.25986	3.32243	0
2016-08-24 02:13:11.161	42.70755	13.22676	5.402	2.7173	2.85	0
2016-08-24 02:13:41.617	42.80625	13.18341	1.635	2.03576	2.28792	0
2016-08-24 02:13:58.210	42.78252	13.17408	6.772	3.69387	3.71628	1
2016-08-24 02:14:52.923	42.79535	13.23687	1.363	2.32969	2.52605	0
2016-08-24 02:15:16.380	42.80457	13.16674	6.844	3.49566	3.53466	1
2016-08-24 02:16:32.881	42.81299	13.23939	4.648	2.80143	2.92181	0
2016-08-24 02:17:02.480	42.65158	13.2458	6.57	2.34607	2.53952	0
2016-08-24 02:17:39.123	42.8294	13.17879	4.781	1.81956	2.11692	1
2016-08-24 02:18:02.600	42.78746	13.17139	5.419	2.01703	2.27298	1
2016-08-24 02:19:16.740	42.80403	13.16642	1.567	1.76464	2.07404	0
2016-08-24 02:19:44.574	42.66123	13.23943	6.855	3.33125	3.38625	2
2016-08-24 02:20:44.020	42.68458	13.1551	3.298	2.1355	2.36801	0
2016-08-24 02:22:18.866	42.79315	13.15037	9.221	2.23698	2.45024	0
2016-08-24 02:22:40.480	42.73743	13.20136	9.438	2.56826	2.7241	0
2016-08-24 02:24:44.073	42.63813	13.26657	6.529	2.48406	2.65372	0
2016-08-24 02:25:03.773	42.64657	13.23647	6.992	2.09116	2.33231	2
2016-08-24 02:25:28.692	42.78444	13.17177	1.963	1.94977	2.2195	0
2016-08-24 02:25:47.644	42.56524	13.29732	0.778	2.36167	2.55235	0
2016-08-24 02:26:51.395	42.65132	13.25282	2.2	2.27783	2.48357	0
2016-08-24 02:27:06.005	42.81422	13.16948	7.375	2.32577	2.52283	1
2016-08-24 02:27:52.289	42.80227	13.23431	2.089	2.81804	2.93605	0
2016-08-24 02:28:03.087	42.80241	13.18249	6.122	2.82501	2.94203	1
2016-08-24 02:30:22.697	42.69083	13.15685	11.543	2.34719	2.54043	0
2016-08-24 02:30:50.731	42.82755	13.16554	3.61	3.11846	3.19718	0
2016-08-24 02:31:39.902	42.81958	13.24587	1.781	2.817	2.93516	0
2016-08-24 02:32:30.075	42.81763	13.16989	6.209	3.13453	3.21134	1
2016-08-24 02:33:29.980	42.80178	13.15885	4.113	5.15323	5.14449	1
2016-08-24 02:35:12.500	42.7726	13.17683	4.898	2.83484	2.95047	1
2016-08-24 02:36:17.003	42.78686	13.17224	3.276	2.77565	2.89975	0
2016-08-24 02:36:44.485	42.79069	13.17752	5.792	2.85683	2.96938	1
2016-08-24 02:37:13.430	42.76526	13.18429	3.367	2.60844	2.75788	0
2016-08-24 02:37:53.876	42.75339	13.17473	2.195	2.82206	2.9395	0
2016-08-24 02:38:03.465	42.77301	13.17856	5.456	2.59026	2.74258	1
2016-08-24 02:38:33.126	42.77164	12.94788	9.901	2.63106	2.77695	0
2016-08-24 02:39:24.179	42.80526	13.15563	3.844	2.3091	2.50916	0
2016-08-24 02:40:51.173	42.76212	13.17588	7.816	2.06624	2.31232	0
2016-08-24 02:41:35.782	42.73568	13.23982	8.243	2.28712	2.49116	2
2016-08-24 02:42:09.542	42.7906	13.17337	5.749	2.34385	2.53769	1
2016-08-24 02:43:45.428	42.79606	13.16725	6.254	2.2134	2.43106	1
2016-08-24 02:44:17.042	42.79473	13.18801	3.886	2.34463	2.53833	0
2016-08-24 02:44:54.466	42.64608	13.24361	7.064	2.71763	2.85028	2
2016-08-24 02:45:04.139	43.14761	13.03598	6.713	2.53818	2.69889	0
2016-08-24 02:46:10.977	42.76676	13.18244	9.072	3.15852	3.23251	2
2016-08-24 02:46:11.851	42.78782	13.15299	4.013	2.89351	3.00101	0
2016-08-24 02:46:27.096	42.74283	13.22392	6.496	3.39294	3.44169	1
2016-08-24 02:48:53.893	42.8232	13.15524	7.959	2.89416	3.00157	0
2016-08-24 02:50:27.311	42.82252	13.16936	6.802	1.99074	2.25203	1
2016-08-24 02:50:42.183	42.75737	13.19591	5.639	2.63435	2.77973	1
2016-08-24 02:51:27.301	42.7905	13.24613	2.955	3.5368	3.57211	0
2016-08-24 02:53:21.604	42.77459	13.14678	1.157	2.22451	2.44009	0
2016-08-24 02:53:25.997	42.8943	13.0598	5.05	2.05954	2.30695	0
2016-08-24 02:54:15.271	42.75488	13.19328	6.384	2.82424	2.94137	1
2016-08-24 02:54:59.296	42.79408	13.21804	9.553	2.15102	2.38053	0
2016-08-24 02:56:35.035	42.74282	13.1531	5.585	2.3947	2.5796	0
2016-08-24 02:57:09.834	42.82899	13.16871	5.937	2.38019	2.56762	1
2016-08-24 02:57:36.273	42.81697	13.18448	5.702	2.40473	2.58789	1
2016-08-24 02:57:53.732	42.81741	13.18365	5.836	2.8962	3.00333	1
2016-08-24 02:58:37.169	42.79408	13.1683	5.999	2.54305	2.70297	1
2016-08-24 02:59:18.672	42.82385	13.16911	6.523	2.54127	2.70148	1
2016-08-24 02:59:36.309	42.80738	13.14834	4.888	3.90962	3.91734	1
2016-08-24 03:00:55.139	42.81013	13.14995	4.392	1.65286	1.98747	1
2016-08-24 03:01:44.331	42.79597	13.23344	2.302	2.56775	2.72367	0
2016-08-24 03:03:17.554	42.78536	13.16671	5.251	2.22308	2.43893	1
2016-08-24 03:03:19.323	42.88716	13.15642	8.763	2.06564	2.31184	0
2016-08-24 03:03:47.741	42.79821	13.15917	5.313	1.83261	2.12714	1
2016-08-24 03:03:58.506	42.80143	13.16126	1.678	2.06747	2.3133	0
2016-08-24 03:04:26.360	42.61195	13.39727	1.238	2.36702	2.55676	0
2016-08-24 03:04:56.073	42.77363	13.17542	7.422	1.59971	1.94664	0
2016-08-24 03:05:17.707	42.74875	13.15274	8.782	2.39848	2.58272	2
2016-08-24 03:06:04.820	42.64583	13.3186	0.522	2.10332	2.34209	0
2016-08-24 03:06:39.838	42.78308	13.18144	6.537	1.94153	2.21296	1
2016-08-24 03:07:03.326	42.81635	13.1706	6.504	1.83654	2.13022	1
2016-08-24 03:07:18.253	42.77635	13.15762	3.721	2.47378	2.64515	0
2016-08-24 03:08:50.192	42.77038	13.14249	4.466	2.83368	2.94947	0
2016-08-24 03:09:15.759	42.70822	13.22874	5.528	2.84351	2.95793	0
2016-08-24 03:10:03.874	42.78225	13.13714	5.059	2.04298	2.2937	1
2016-08-24 03:10:22.875	42.8058	13.17949	8.253	2.07888	2.32245	0
2016-08-24 03:10:44.561	42.8166	13.17282	6.99	2.27143	2.47833	1
2016-08-24 03:11:00.898	42.664	13.23159	5.273	2.26048	2.4694	0
2016-08-24 03:11:20.442	42.7466	13.24605	2.974	2.2667	2.47447	0
2016-08-24 03:11:48.592	42.63989	13.2401	7.931	3.14308	3.21888	2
2016-08-24 03:13:00.089	42.78962	13.22124	7.649	2.17688	2.40144	0
2016-08-24 03:13:11.378	42.71976	13.25296	2.718	2.93754	3.0391	0
2016-08-24 03:15:20.916	42.76904	13.17802	5.605	1.64162	1.97882	1
2016-08-24 03:15:53.412	42.73613	13.17593	7.375	2.39604	2.58071	2
2016-08-24 03:16:31.016	42.73341	13.16024	8.635	3.3591	3.41124	2
2016-08-24 03:16:59.908	42.80639	13.16281	6.217	2.31226	2.51175	1
2016-08-24 03:18:00.312	42.77368	13.15995	3.357	3.76334	3.78063	0
2016-08-24 03:19:04.535	42.79663	13.23769	1.893	3.54812	3.58244	0
2016-08-24 03:19:05.241	42.82739	13.253	5.936	3.32314	3.37898	0
2016-08-24 03:20:30.249	42.74438	13.18297	8.561	2.27968	2.48507	2
2016-08-24 03:21:12.904	42.79599	13.18691	4.63	2.10051	2.33983	1
2016-08-24 03:21:59.296	42.74291	13.24573	5.671	2.81393	2.93253	0
2016-08-24 03:22:39.391	42.7867	13.21208	4.754	2.69603	2.83193	1
2016-08-24 03:24:08.408	42.79251	13.16811	6.387	2.12668	2.36089	1
2016-08-24 03:24:34.052	42.78667	13.18512	3.303	1.93126	2.20483	0
2016-08-24 03:25:36.001	42.76258	13.18459	4.991	2.51302	2.67787	1
2016-08-24 03:26:15.393	42.76434	13.18579	4.809	2.43183	2.61032	1
2016-08-24 03:26:37.491	42.73887	13.17186	7.52	2.24018	2.45285	2
2016-08-24 03:27:17.599	42.69772	13.15893	11.756	1.7821	2.08765	0
2016-08-24 03:27:37.573	42.65784	13.25337	4.582	2.02194	2.27689	0
2016-08-24 03:28:23.701	42.84514	13.22473	5.33	2.01354	2.27019	0
2016-08-24 03:28:42.345	42.7073	13.1901	9.541	2.25815	2.46749	0
2016-08-24 03:28:59.549	42.80453	13.24351	1.255	2.67391	2.81318	0
2016-08-24 03:29:36.287	42.72576	13.21122	8.51	2.41771	2.59863	2
2016-08-24 03:30:12.155	42.70501	13.2746	11.847	1.85648	2.14587	0
2016-08-24 03:30:44.779	42.76289	13.23784	6.822	2.15908	2.38704	0
2016-08-24 03:31:25.789	42.77193	13.18771	5.349	2.14535	2.37595	1
2016-08-24 03:31:46.997	42.75926	13.16088	3.127	2.62009	2.76769	0
2016-08-24 03:32:28.333	42.83086	13.2119	0.843	2.21922	2.4358	0
2016-08-24 03:33:40.739	42.82021	13.228	3.334	2.15263	2.38183	0
2016-08-24 03:34:22.908	42.6983	13.23715	3.822	2.13892	2.37076	0
2016-08-24 03:35:05.692	42.72786	13.20684	7.389	2.09666	2.33673	2
2016-08-24 03:35:34.709	42.82948	13.16478	7.463	2.19055	2.41252	1
2016-08-24 03:36:06.484	42.78558	13.15361	6.478	2.01073	2.26795	1
2016-08-24 03:36:21.010	42.82643	13.23623	0.152	2.65409	2.7964	0
2016-08-24 03:37:16.386	42.64557	13.24874	10.643	2.0634	2.31004	0
2016-08-24 03:37:41.111	42.74265	13.15686	9.368	2.30258	2.50382	0
2016-08-24 03:38:35.878	42.76708	13.18503	3.92	1.42947	1.81727	0
2016-08-24 03:39:25.518	42.62975	13.26007	9.578	2.71591	2.84882	0
2016-08-24 03:39:35.584	42.79446	13.16835	9.636	2.49304	2.66119	0
2016-08-24 03:40:11.804	42.63481	13.26431	7.988	3.98815	3.99138	2
2016-08-24 03:41:50.744	42.79342	13.14742	4.7	2.25433	2.46438	1
2016-08-24 03:42:51.097	42.79684	13.23039	1.809	2.47734	2.64812	0
2016-08-24 03:43:45.538	42.72752	13.21685	9.647	1.94941	2.2192	0
2016-08-24 03:44:06.234	42.78585	13.22206	1.984	1.92955	2.20348	0
2016-08-24 03:44:49.244	42.80341	13.10992	11.732	1.69553	2.0204	0
2016-08-24 03:45:15.278	42.73586	13.24246	2.85	2.0364	2.28844	0
2016-08-24 03:45:43.880	42.73573	13.1678	8.078	3.02778	3.11765	2
2016-08-24 03:46:24.448	42.78907	13.16043	4.061	2.08879	2.33041	0
2016-08-24 03:47:05.572	42.84628	13.22367	5.219	1.98608	2.24832	0
2016-08-24 03:47:32.198	42.77093	13.17223	7.087	1.87939	2.16389	0
2016-08-24 03:47:57.441	42.63727	13.23871	8.101	1.96978	2.23537	2
2016-08-24 03:48:25.809	42.64887	13.25021	9.252	2.20074	2.42078	0
2016-08-24 03:49:29.291	42.79581	13.23757	5.037	2.20576	2.42486	0
2016-08-24 03:50:12.147	42.67444	13.22177	7.795	2.78937	2.91149	2
2016-08-24 03:50:44.391	42.73374	13.13579	7.907	1.94657	2.21696	0
2016-08-24 03:51:10.781	42.8258	13.16314	6.97	2.83327	2.94912	1
2016-08-24 03:52:00.641	42.78693	13.17752	10.589	1.60342	1.94948	0
2016-08-24 03:52:32.532	42.8141	13.16844	1.83	2.83592	2.9514	0
2016-08-24 03:52:35.689	42.72214	13.22459	7.124	2.84882	2.96249	2
2016-08-24 03:53:06.866	42.8163	13.14669	5.532	1.71596	2.03623	1
2016-08-24 03:53:32.390	42.63837	13.2544	1.445	1.96946	2.23511	0
2016-08-24 03:53:56.524	42.67242	13.28881	2.963	2.9073	3.01293	0
2016-08-24 03:54:23.979	42.8177	13.16242	5.712	2.32572	2.52279	1
2016-08-24 03:55:21.842	42.7941	13.17449	6.509	2.56484	2.72123	1
2016-08-24 03:55:39.231	42.73765	13.18763	8.905	2.8716	2.9821	2
2016-08-24 03:55:39.235	42.73711	13.19084	9.0	2.44714	2.62302	0
2016-08-24 03:56:12.768	42.80564	13.14963	2.291	2.0341	2.2866	0
2016-08-24 03:57:13.501	42.76087	13.15527	6.923	1.97503	2.23954	0
2016-08-24 03:57:29.650	42.82189	13.19774	6.915	1.65707	1.99071	0
2016-08-24 03:58:02.891	42.78696	13.20096	5.491	1.50288	1.87278	1
2016-08-24 03:58:11.419	42.7306	13.17573	7.494	1.85872	2.14764	2
2016-08-24 03:58:23.854	42.79138	13.1855	4.396	1.74341	2.05753	0
2016-08-24 03:58:40.395	42.82246	13.16095	7.049	1.63228	1.97163	1
2016-08-24 03:58:54.326	42.74022	13.20331	8.35	1.98187	2.24498	2
2016-08-24 03:59:05.505	42.65071	13.23977	7.094	2.36273	2.55323	2
2016-08-24 03:59:46.135	42.81406	13.20076	4.999	1.60251	1.94878	1
2016-08-24 03:59:58.450	42.73008	13.21371	6.641	1.90271	2.18227	1
2016-08-24 04:00:51.750	42.74604	13.23448	8.269	3.29787	3.35636	2
2016-08-24 04:01:53.925	42.7567	13.20661	8.021	1.89162	2.17353	2
2016-08-24 04:02:38.623	42.81561	13.1598	2.143	2.08977	2.33119	0
2016-08-24 04:03:06.416	42.81581	13.16167	0.47	2.27824	2.4839	0
2016-08-24 04:03:20.180	42.61388	13.28216	2.962	1.94635	2.21678	0
2016-08-24 04:03:33.362	42.67482	13.2088	7.662	2.46827	2.64057	2
2016-08-24 04:04:07.987	42.73325	13.18537	8.475	2.16157	2.38906	2
2016-08-24 04:04:48.538	42.8084	13.15983	5.464	2.14346	2.37443	1
2016-08-24 04:05:17.003	42.7439	13.16285	8.657	2.28981	2.49336	2
2016-08-24 04:05:47.397	42.74038	13.27617	11.427	1.64618	1.98232	0
2016-08-24 04:06:15.792	42.77116	13.16355	2.047	1.59654	1.9442	0
2016-08-24 04:06:52.019	42.78745	13.1447	3.021	4.28436	4.27487	0
2016-08-24 04:07:59.821	42.80922	13.23788	1.361	2.79097	2.91286	0
2016-08-24 04:08:25.995	42.8201	13.13866	6.432	1.64836	1.984	1
2016-08-24 04:08:30.638	42.63532	13.25366	7.342	2.56151	2.71844	2
2016-08-24 04:08:58.583	42.6312	13.25524	7.519	1.89458	2.17586	2
2016-08-24 04:09:55.061	42.72143	13.20261	9.576	2.12329	2.35816	0
2016-08-24 04:10:17.133	42.85456	13.15366	7.16	1.61071	1.95506	1
2016-08-24 04:10:50.671	42.68927	13.22189	4.612	1.68972	2.01591	0
2016-08-24 04:11:50.394	42.79366	13.16685	4.773	1.9347	2.20755	1
2016-08-24 04:12:11.171	42.82003	13.24166	3.165	2.61556	2.76388	0
2016-08-24 04:12:55.226	42.81434	13.14625	6.516	1.65735	1.99093	1
2016-08-24 04:12:58.385	42.59553	13.26145	7.917	2.47744	2.6482	2
2016-08-24 04:13:46.816	42.8432	13.22467	5.825	1.22299	1.66329	0
2016-08-24 04:14:08.662	42.83158	13.1644	7.24	2.3868	2.57307	1
2016-08-24 04:14:47.877	42.72843	13.16856	7.957	2.19395	2.41528	2
2016-08-24 04:15:19.733	42.81007	13.16249	6.099	2.27367	2.48016	1
2016-08-24 04:15:36.953	42.80375	13.24095	1.399	2.076	2.32014	0
2016-08-24 04:15:57.739	42.71849	13.1624	9.374	1.91408	2.19125	0
2016-08-24 04:16:34.328	42.74461	13.23571	8.715	2.35597	2.54766	2
2016-08-24 04:16:41.260	42.83505	13.24456	3.791	2.13173	2.36496	0
2016-08-24 04:17:19.314	42.80508	13.16281	5.364	1.43276	1.81975	1
2016-08-24 04:17:32.949	42.65343	13.22765	8.017	1.85754	2.14671	2
2016-08-24 04:18:08.433	42.80655	13.15292	5.368	1.68458	2.01194	1
2016-08-24 04:18:08.470	42.80825	13.14977	9.299	1.82739	2.12305	0
2016-08-24 04:18:56.006	42.78569	13.16319	5.946	1.83636	2.13008	1
2016-08-24 04:19:13.929	42.79066	13.11214	2.105	2.33651	2.53166	0
2016-08-24 04:19:38.434	42.81366	13.15077	0.8	2.58052	2.7344	0
2016-08-24 04:20:14.413	42.77675	13.16586	4.157	1.80368	2.1045	0
2016-08-24 04:20:41.667	42.72867	13.27901	6.041	1.9938	2.25446	0
2016-08-24 04:20:48.521	42.7963	13.14603	4.084	1.94712	2.21739	0
2016-08-24 04:21:02.567	42.77602	13.16916	5.074	1.57208	1.92549	1
2016-08-24 04:21:32.786	42.76581	13.23797	3.162	1.83311	2.12754	0
2016-08-24 04:22:58.906	42.72266	13.21814	10.932	1.8461	2.13773	0
2016-08-24 04:23:30.543	42.62602	13.25399	7.41	1.78484	2.08979	2
2016-08-24 04:24:02.165	42.78808	13.16675	5.191	1.71491	2.03541	1
2016-08-24 04:24:25.253	42.59497	13.26059	7.928	2.48922	2.65802	2
2016-08-24 04:24:46.638	42.79075	13.16043	4.166	2.48936	2.65813	1
2016-08-24 04:25:14.712	42.48316	13.29356	6.354	2.51652	2.68079	0
2016-08-24 04:25:25.343	42.80703	13.14722	2.957	2.0131	2.26984	0
2016-08-24 04:25:59.760	42.65041	13.23862	7.695	3.49462	3.53371	2
2016-08-24 04:26:48.700	42.77567	13.16318	6.955	3.3017	3.35979	1
2016-08-24 04:27:42.842	42.81984	13.16372	5.706	2.43976	2.61689	1
2016-08-24 04:28:39.736	42.8103	13.14876	3.569	2.45202	2.62707	0
2016-08-24 04:30:08.572	42.82339	13.24155	2.203	2.57395	2.72888	0
2016-08-24 04:30:13.582	42.67929	13.20867	7.528	2.44371	2.62017	2
2016-08-24 04:31:32.836	42.81539	13.16039	4.993	2.24945	2.4604	1
2016-08-24 04:31:37.430	42.64081	13.22083	3.78	2.33826	2.5331	0
2016-08-24 04:33:07.299	42.82823	13.16737	6.336	2.69518	2.83121	1
2016-08-24 04:33:10.656	42.63643	13.23107	7.075	3.47807	3.51868	2
2016-08-24 04:34:33.025	42.84545	13.21842	5.274	2.18223	2.40578	0
2016-08-24 04:35:39.188	42.82206	13.17225	6.448	1.63572	1.97428	1
2016-08-24 04:35:49.826	42.63092	13.30965	1.904	1.30521	1.72422	0
2016-08-24 04:37:01.735	42.74683	13.24085	6.826	2.09411	2.33469	0
2016-08-24 04:37:27.962	42.63533	13.25812	5.101	1.47731	1.8534	0
2016-08-24 04:38:10.685	42.63903	13.22812	6.321	3.33887	3.39308	0
2016-08-24 04:39:07.532	42.79765	13.26805	4.822	1.92872	2.20282	0
2016-08-24 04:39:34.487	42.7316	13.1748	7.652	2.0078	2.26561	2
2016-08-24 04:40:19.824	42.79946	13.15884	5.359	2.16583	2.3925	1
2016-08-24 04:41:21.149	42.6729	13.20538	11.952	1.26137	1.69167	0
2016-08-24 04:42:06.801	42.82092	13.17463	7.507	1.51836	1.88455	1
2016-08-24 04:42:15.547	42.83129	13.15975	6.228	1.54114	1.90188	1
2016-08-24 04:43:18.955	42.64009	13.23014	7.009	2.3346	2.53008	2
2016-08-24 04:44:11.730	42.69543	13.2489	7.966	2.36644	2.55628	2
2016-08-24 04:44:39.839	42.74349	13.18412	6.061	3.57403	3.60611	1
2016-08-24 04:45:45.829	42.82395	13.1539	0.592	1.97236	2.23742	0
2016-08-24 04:46:10.124	42.79636	13.1632	9.179	2.93792	3.03943	0
2016-08-24 04:47:27.074	42.82222	13.15334	0.356	2.27337	2.47992	0
2016-08-24 04:48:11.176	42.81432	13.20267	4.195	1.69204	2.01771	0
2016-08-24 04:50:28.134	42.78362	13.21532	3.993	2.0887	2.33034	0
2016-08-24 04:51:21.654	42.6319	13.32108	1.571	1.76946	2.0778	0
2016-08-24 04:51:32.845	42.81636	13.22596	10.171	1.96233	2.22946	0
2016-08-24 04:51:57.565	42.81915	13.17602	7.767	2.12316	2.35805	0
2016-08-24 04:52:46.133	42.7266	13.16985	7.751	2.98862	3.08349	2
2016-08-24 04:53:24.406	42.74706	13.24231	1.667	2.07577	2.31996	0
2016-08-24 04:53:48.273	42.79549	13.23314	2.437	1.8689	2.15564	0
2016-08-24 04:54:48.140	42.74353	13.19183	6.161	1.44641	1.83004	1
2016-08-24 04:55:11.652	43.08192	13.13484	2.296	3.55588	3.58953	0
2016-08-24 04:55:22.010	42.72428	13.21379	0.092	3.23413	3.29953	0
2016-08-24 04:56:33.121	42.71252	13.20918	9.707	1.59851	1.94572	0
2016-08-24 04:56:52.845	42.80746	13.16246	0.677	2.05008	2.29938	0
2016-08-24 04:57:37.680	42.84671	13.04567	0.386	3.43673	3.48123	0
2016-08-24 04:59:17.646	42.71927	13.21205	6.635	2.25728	2.46679	1
2016-08-24 04:59:54.251	42.68401	13.30143	1.693	2.59485	2.74644	0
2016-08-24 05:00:33.128	42.76594	13.20645	6.105	1.94922	2.21905	1
2016-08-24 05:00:40.105	42.72891	13.21107	3.151	1.79679	2.09912	0
2016-08-24 05:01:14.938	42.78634	13.16679	5.244	2.51613	2.68046	1
2016-08-24 05:01:57.350	42.77101	13.19258	5.524	1.79343	2.09649	1
2016-08-24 05:02:07.660	42.76288	13.19259	3.651	2.37765	2.56552	0
2016-08-24 05:02:11.097	42.78166	13.19129	2.364	2.40798	2.59058	0
2016-08-24 05:02:25.544	42.48307	13.29856	7.541	3.59651	3.6267	0
2016-08-24 05:03:36.527	42.63534	13.24135	5.429	2.21291	2.43066	0
2016-08-24 05:04:43.346	42.78436	13.18327	4.544	2.17106	2.39673	1
2016-08-24 05:05:28.766	42.67159	13.221	8.921	2.20357	2.42308	0
2016-08-24 05:05:50.753	42.79183	13.14828	2.87	1.80605	2.10635	0
2016-08-24 05:06:05.395	42.80843	13.16009	4.827	1.31927	1.73469	1
2016-08-24 05:06:17.074	42.82242	13.16894	6.677	1.52157	1.88699	1
2016-08-24 05:06:30.795	42.78711	13.15715	4.299	1.62	1.9622	1
2016-08-24 05:08:02.338	42.75391	13.17447	3.485	1.71115	2.0325	0
2016-08-24 05:08:27.185	42.84049	13.2157	4.373	2.03252	2.28534	0
2016-08-24 05:09:14.754	42.80727	13.15116	4.618	1.60322	1.94933	1
2016-08-24 05:09:30.101	42.7799	13.15329	3.857	1.35953	1.76475	0
2016-08-24 05:09:39.322	42.69062	13.25299	9.478	1.51335	1.88074	0
2016-08-24 05:10:15.282	42.8246	13.14725	0.743	1.51175	1.87952	0
2016-08-24 05:11:32.590	42.82749	13.16934	6.686	2.19907	2.41943	1
2016-08-24 05:12:13.416	42.79554	13.13184	6.44	2.06727	2.31314	1
2016-08-24 05:12:40.507	42.74354	13.24318	8.589	2.18794	2.4104	2
2016-08-24 05:13:19.827	42.80378	13.16708	5.134	1.5701	1.92398	1
2016-08-24 05:13:36.247	42.46217	13.18287	11.849	2.0866	2.32865	0
2016-08-24 05:14:03.309	42.80886	13.23787	2.702	1.74502	2.05878	0
2016-08-24 05:15:00.671	42.7913	13.16952	5.731	1.89087	2.17294	1
2016-08-24 05:15:17.316	42.78366	13.15419	3.963	1.51973	1.88559	0
2016-08-24 05:15:42.315	42.62398	13.28768	3.776	1.77744	2.08402	5
2016-08-24 05:17:16.871	42.75666	13.197	5.088	1.86427	2.152	1
2016-08-24 05:17:35.587	42.62567	13.29145	4.846	1.49074	1.86357	5
2016-08-24 05:17:58.120	42.82775	13.16512	6.783	1.40906	1.80191	1
2016-08-24 05:18:41.621	42.8126	13.17877	5.265	2.0537	2.30228	1
2016-08-24 05:20:33.528	42.79407	13.19738	7.846	1.57788	1.92993	0
2016-08-24 05:20:47.958	42.66705	13.22952	7.122	1.71941	2.0389	2
2016-08-24 05:21:03.620	42.75068	13.17636	2.077	1.70323	2.02636	0
2016-08-24 05:21:27.716	42.7724	13.17078	3.787	1.90342	2.18284	0
2016-08-24 05:21:43.525	42.82421	13.14855	7.627	2.14062	2.37213	1
2016-08-24 05:21:58.167	42.80777	13.15302	4.509	1.97182	2.23698	1
2016-08-24 05:22:29.687	42.74408	13.27645	10.275	2.15444	2.38329	0
2016-08-24 05:22:38.505	42.96025	12.96783	2.985	3.3095	3.36676	0
2016-08-24 05:22:43.218	42.64864	13.22631	8.096	2.7154	2.84839	2
2016-08-24 05:23:32.454	42.82869	13.14875	7.446	1.98805	2.24989	1
2016-08-24 05:23:57.125	42.52713	13.26556	9.851	3.29862	3.35703	0
2016-08-24 05:24:01.169	42.76471	13.23615	7.77	3.21066	3.27868	0
2016-08-24 05:25:21.101	42.76953	13.11414	9.108	1.76151	2.0716	2
2016-08-24 05:26:47.068	42.62505	13.33537	1.725	1.29555	1.71703	0
2016-08-24 05:27:27.676	42.89198	13.16083	10.53	1.46692	1.84554	0
2016-08-24 05:27:51.804	42.64705	13.26389	7.124	1.66958	2.00036	2
2016-08-24 05:28:59.879	42.73285	13.18884	7.344	2.62954	2.77567	0
2016-08-24 05:29:35.699	42.76158	13.18203	5.636	2.08161	2.32464	1
2016-08-24 05:29:55.845	42.81383	13.1524	5.368	2.39664	2.5812	1
2016-08-24 05:30:47.816	42.68928	13.22005	8.041	1.86567	2.1531	2
2016-08-24 05:30:50.497	42.78507	13.21203	2.274	1.42024	1.81032	0
2016-08-24 05:31:25.705	42.79268	13.13443	9.605	2.4592	2.63303	0
2016-08-24 05:31:32.975	42.67996	13.2044	5.454	3.41147	3.4584	0
2016-08-24 05:32:14.371	42.73113	13.26999	11.32	1.88712	2.16999	0
2016-08-24 05:32:55.200	42.82649	13.14339	10.024	1.79139	2.0949	0
2016-08-24 05:33:31.995	42.95105	13.04514	10.776	1.4668	1.84545	0
2016-08-24 05:34:21.694	42.74353	13.18644	8.159	1.80642	2.10664	2
2016-08-24 05:34:40.396	42.80525	13.20884	4.782	2.13015	2.36369	1
2016-08-24 05:34:58.877	42.83894	13.16812	7.503	2.07412	2.31863	1
2016-08-24 05:35:10.498	42.8291	13.14845	0.267	2.32067	2.51864	0
2016-08-24 05:35:49.561	42.81349	13.21077	0.705	1.42593	1.8146	0
2016-08-24 05:36:20.160	42.81301	13.15316	5.052	3.29881	3.3572	1
2016-08-24 05:37:28.214	42.7884	13.1423	8.595	1.27718	1.70339	2
2016-08-24 05:37:46.662	42.62471	13.29094	6.045	2.7932	2.91476	0
2016-08-24 05:39:13.437	42.76545	13.15208	4.006	1.59768	1.94508	0
2016-08-24 05:39:59.812	42.78108	13.2183	1.7	1.75015	2.06276	0
2016-08-24 05:40:10.325	42.69871	13.04547	3.708	1.96968	2.23529	0
2016-08-24 05:40:42.122	42.63848	13.24035	7.027	2.12218	2.35727	2
2016-08-24 05:41:06.967	42.75201	13.18327	2.441	1.5203	1.88602	0
2016-08-24 05:41:33.934	42.75165	13.15108	8.906	1.5485	1.90749	2
2016-08-24 05:41:44.122	42.74086	13.25342	9.239	1.81216	2.11113	2
2016-08-24 05:42:52.529	42.78084	13.18921	6.898	1.38598	1.78457	1
2016-08-24 05:43:45.154	42.80841	13.15009	5.333	1.90759	2.18612	1
2016-08-24 05:43:47.842	42.65405	13.36367	1.526	1.60626	1.95165	0
2016-08-24 05:44:12.590	42.80857	13.17408	5.764	1.39899	1.79434	1
2016-08-24 05:44:59.569	42.76679	13.25384	11.471	1.78726	2.09168	0
2016-08-24 05:45:36.086	42.67018	13.21964	11.145	2.7747	2.89894	0
2016-08-24 05:46:05.415	42.80486	13.12341	6.842	1.49776	1.8689	1
2016-08-24 05:46:31.523	42.66341	13.25142	3.205	1.64811	1.98381	0
2016-08-24 05:47:08.437	42.80709	13.23904	7.523	1.82778	2.12336	0
2016-08-24 05:47:19.723	42.79729	13.20679	4.433	1.58432	1.93485	1
2016-08-24 05:47:39.340	42.79516	13.17136	5.289	1.71651	2.03665	1
2016-08-24 05:48:03.324	42.82512	13.24105	10.654	1.89229	2.17406	0
2016-08-24 05:48:25.361	42.80326	13.18229	8.794	2.22063	2.43694	0
2016-08-24 05:49:22.514	42.56318	13.30183	4.302	2.01887	2.27444	5
2016-08-24 05:49:30.624	42.82207	13.23129	3.66	2.09233	2.33325	0
2016-08-24 05:50:10.470	42.85067	13.06573	2.77	1.77603	2.08292	0
2016-08-24 05:50:30.753	42.88412	13.1307	0.43	1.65027	1.98547	0
2016-08-24 05:50:37.717	42.74997	13.12827	9.465	1.62142	1.96329	0
2016-08-24 05:50:58.297	42.80603	13.2392	7.428	2.38257	2.56958	0
2016-08-24 05:52:04.375	42.7569	13.25895	10.1	2.56014	2.71729	0
2016-08-24 05:53:44.931	42.79338	13.30029	1.132	1.90508	2.18415	0
2016-08-24 05:54:21.895	42.6469	13.30311	2.991	1.43847	1.82405	0
2016-08-24 05:54:26.235	42.82453	13.1652	6.467	2.06815	2.31385	1
2016-08-24 05:55:10.511	42.76289	13.18564	3.516	1.51849	1.88465	0
2016-08-24 05:55:19.828	42.75431	13.23318	9.443	2.05577	2.30393	0
2016-08-24 05:57:10.592	42.80823	13.15146	6.199	1.79935	2.10112	1
2016-08-24 05:57:28.046	42.64253	13.29514	8.159	2.04926	2.29872	0
2016-08-24 05:58:02.355	42.80199	13.2155	2.862	1.61613	1.95923	0
2016-08-24 05:58:29.492	42.64192	13.26482	9.688	1.32343	1.73779	0
2016-08-24 05:58:56.028	42.63837	13.23778	7.402	2.10247	2.3414	2
2016-08-24 05:59:46.664	42.79731	13.16516	9.151	1.93402	2.20702	0
2016-08-24 06:00:46.615	42.81743	13.17828	6.845	2.05812	2.30581	1
2016-08-24 06:00:59.694	42.62074	13.2948	4.018	2.67548	2.81451	5
2016-08-24 06:01:40.321	42.74165	13.23953	8.063	1.46268	1.84234	2
2016-08-24 06:01:51.646	42.74898	13.22103	3.881	2.20354	2.42306	0
2016-08-24 06:03:06.759	42.75872	13.18383	5.591	2.03842	2.29005	1
2016-08-24 06:03:53.580	42.6527	13.24307	6.826	1.25701	1.68844	2
2016-08-24 06:04:17.293	42.95811	13.17917	0.232	1.58688	1.93681	0
2016-08-24 06:04:37.580	42.83387	13.23891	4.455	1.87695	2.16197	0
2016-08-24 06:05:11.749	42.61446	13.18928	9.111	2.05264	2.30142	0
2016-08-24 06:06:16.045	42.65333	13.22628	7.297	1.81606	2.11418	2
2016-08-24 06:06:19.713	42.7679	13.18376	6.488	1.88566	2.16883	1
2016-08-24 06:06:57.833	42.60374	13.25587	7.242	1.76393	2.07349	2
2016-08-24 06:07:55.344	42.76032	13.23465	6.665	2.40244	2.58599	0
2016-08-24 06:08:18.992	42.74747	13.23761	9.347	1.68577	2.01286	0
2016-08-24 06:09:08.896	42.77454	13.15435	3.918	2.417	2.59804	0
2016-08-24 06:09:46.151	42.78377	13.17447	5.724	1.50201	1.87213	1
2016-08-24 06:10:37.982	42.76414	13.24052	10.744	1.78189	2.08749	0
2016-08-24 06:10:54.756	42.75174	13.22487	9.909	1.69869	2.02285	0
2016-08-24 06:11:35.635	42.70889	13.18624	7.419	2.83646	2.95186	2
2016-08-24 06:12:12.127	42.67594	13.20006	6.407	3.40725	3.4546	0
2016-08-24 06:12:56.200	42.80732	13.15147	6.265	2.10473	2.34322	1
2016-08-24 06:13:20.527	42.76394	13.20027	5.509	2.00798	2.26575	1
2016-08-24 06:13:48.567	42.83334	13.20927	8.145	1.64069	1.9781	0
2016-08-24 06:14:11.543	42.7467	13.22367	8.181	2.18965	2.41179	2
2016-08-24 06:14:49.391	42.80331	13.18927	5.016	1.94716	2.21743	1
2016-08-24 06:15:33.455	42.6525	13.22371	8.147	2.61314	2.76184	2
2016-08-24 06:17:22.378	42.81482	13.14589	0.553	1.99835	2.25809	0
2016-08-24 06:17:49.065	42.79265	13.16555	7.109	1.77027	2.07842	1
2016-08-24 06:18:20.541	42.76611	13.20243	5.517	2.23477	2.44844	1
2016-08-24 06:19:44.017	42.82121	13.1523	0.702	2.53017	2.69219	0
2016-08-24 06:19:45.768	42.88798	13.16386	8.23	2.64132	2.78562	0
2016-08-24 06:20:04.575	42.81445	13.14982	1.45	1.85823	2.14725	0
2016-08-24 06:20:55.855	42.8045	13.20983	6.007	1.97733	2.24136	0
2016-08-24 06:21:36.653	42.81205	13.19214	5.909	2.39807	2.58238	1
2016-08-24 06:22:13.991	42.80884	13.23894	7.042	1.67162	2.00193	0
2016-08-24 06:23:36.573	42.6398	13.25459	5.058	1.1736	1.62694	0
2016-08-24 06:24:13.616	42.77404	13.18481	6.025	1.60619	1.9516	1
2016-08-24 06:24:37.502	42.81099	13.18453	2.486	1.30742	1.72586	0
2016-08-24 06:24:56.666	42.78972	13.17148	6.56	1.5209	1.88647	1
2016-08-24 06:25:13.702	42.80302	13.16879	5.926	1.88294	2.16669	1
2016-08-24 06:26:22.542	42.65651	13.23081	7.932	1.73751	2.05295	2
2016-08-24 06:26:39.774	42.7602	13.16274	5.021	1.18419	1.63471	1
2016-08-24 06:27:01.451	42.81578	13.16463	6.356	3.09679	3.17811	1
2016-08-24 06:27:02.680	42.87941	13.12235	1.748	3.43262	3.47751	0
2016-08-24 06:27:37.144	42.80884	13.21002	2.972	1.78534	2.09018	0
2016-08-24 06:27:53.183	42.78387	13.16498	6.011	1.82809	2.1236	1
2016-08-24 06:29:20.473	42.73967	13.2443	8.719	1.4943	1.86627	2
2016-08-24 06:29:54.248	42.74558	13.09961	10.879	1.81628	2.11436	0
2016-08-24 06:30:44.437	42.84395	13.15334	7.956	1.51639	1.88304	0
2016-08-24 06:31:28.329	42.804	13.15722	5.127	1.27539	1.70206	1
2016-08-24 06:32:35.386	42.79094	13.16174	4.991	1.44874	1.8318	1
2016-08-24 06:33:12.562	42.84442	13.22441	4.48	1.38315	1.78245	0
2016-08-24 06:34:31.515	42.79346	13.15738	6.276	1.22058	1.66151	1
2016-08-24 06:35:02.771	42.80964	13.16324	6.44	2.45585	2.63025	1
2016-08-24 06:35:34.739	42.81412	13.15263	5.004	1.32237	1.737	1
2016-08-24 06:36:31.214	42.81291	13.15306	5.045	2.48172	2.65177	1
2016-08-24 06:37:30.137	42.80622	13.19603	3.298	1.22812	1.66708	0
2016-08-24 06:38:01.563	42.63594	13.3075	3.082	1.65466	1.98886	5
2016-08-24 06:38:12.065	42.75866	13.23539	9.416	1.89266	2.17435	0
2016-08-24 06:39:15.719	42.96792	13.15235	0.662	1.83365	2.12796	0
2016-08-24 06:39:49.852	42.78595	13.239	3.864	2.52796	2.69034	0
2016-08-24 06:40:27.407	42.71553	13.11631	9.058	1.83589	2.12971	0
2016-08-24 06:40:55.500	42.78021	13.18378	6.14	1.71984	2.03923	1
2016-08-24 06:42:11.829	42.82226	13.15008	0.519	1.6043	1.95015	0
2016-08-24 06:43:17.936	42.80682	13.2296	5.655	1.65365	1.98808	0
2016-08-24 06:43:33.555	42.61271	13.26676	7.524	1.60993	1.95447	2
2016-08-24 06:44:02.927	42.80075	13.15201	4.82	1.92653	2.20109	1
2016-08-24 06:44:52.446	42.79059	13.20651	3.732	1.83659	2.13026	0
2016-08-24 06:45:11.093	42.82377	13.1533	0.465	2.37079	2.55987	0
2016-08-24 06:45:25.404	42.7396	13.16151	7.95	2.15811	2.38626	2
2016-08-24 06:46:26.917	42.7906	13.22739	8.122	1.68604	2.01307	0
2016-08-24 06:46:27.127	42.81699	13.23222	0.976	1.65645	1.99023	0
2016-08-24 06:46:48.494	42.82416	13.16811	6.88	1.99573	2.256	1
2016-08-24 06:47:01.916	42.80945	13.2187	9.418	1.89077	2.17286	0
2016-08-24 06:48:37.862	42.80296	13.15582	5.143	1.73505	2.05103	1
2016-08-24 06:49:35.065	42.8206	13.14818	0.467	1.47839	1.85422	0
2016-08-24 06:50:14.196	42.62893	13.26268	5.285	1.49193	1.86448	0
2016-08-24 06:51:32.087	42.74536	13.24676	6.247	2.20783	2.42654	0
2016-08-24 06:51:33.360	42.79925	13.17476	5.427	2.10964	2.34717	1
2016-08-24 06:52:03.306	42.80419	13.22194	3.354	1.79675	2.09908	0
2016-08-24 06:52:38.515	42.78529	13.23683	3.41	2.17362	2.39881	0
2016-08-24 06:53:53.412	42.81332	13.17491	7.003	1.86299	2.15099	1
2016-08-24 06:54:07.056	42.84149	13.21875	6.338	1.62697	1.96755	0
2016-08-24 06:54:30.282	43.09218	13.09606	6.684	1.67999	2.0084	0
2016-08-24 06:54:55.362	42.81244	13.20311	5.063	3.60897	3.63812	1
2016-08-24 06:56:02.459	42.81981	13.2604	11.802	2.19103	2.41291	0
2016-08-24 06:56:51.717	42.64289	13.24773	8.07	1.59775	1.94513	2
2016-08-24 06:59:30.444	42.58084	13.26645	6.868	3.0004	3.09375	2
2016-08-24 06:59:38.740	42.83418	13.15523	6.251	2.74676	2.87509	1
2016-08-24 06:59:45.940	42.8242	13.23755	10.514	2.80316	2.92329	0
2016-08-24 07:00:14.276	42.79014	13.20501	10.258	1.87837	2.16309	0
2016-08-24 07:00:54.515	42.69167	13.24558	10.951	2.09223	2.33317	0
2016-08-24 07:01:50.760	42.82245	13.16751	6.551	1.79247	2.09575	1
2016-08-24 07:02:02.533	42.78972	13.19546	9.221	1.82995	2.12506	0
2016-08-24 07:02:42.117	42.81211	13.1667	6.18	1.57089	1.92458	1
2016-08-24 07:03:57.745	42.82834	13.14943	7.976	1.06552	1.54802	0
2016-08-24 07:04:42.630	42.8254	13.23878	9.595	1.53627	1.89817	0
2016-08-24 07:05:00.125	42.82422	13.19689	7.155	1.89371	2.17517	0
2016-08-24 07:05:23.171	42.78855	13.18657	5.785	1.73453	2.05063	1
2016-08-24 07:06:02.760	42.78237	13.18872	6.608	2.05235	2.3012	1
2016-08-24 07:07:02.044	42.62539	13.23095	6.821	2.82307	2.94037	2
2016-08-24 07:08:34.298	42.80467	13.23575	2.201	1.80127	2.10262	0
2016-08-24 07:09:16.928	42.78617	13.07176	2.281	3.00947	3.10165	0
2016-08-24 07:10:04.583	42.78695	13.17341	6.32	2.64369	2.78761	1
2016-08-24 07:10:56.444	42.78861	13.17426	6.094	3.23255	3.29813	1
2016-08-24 07:12:57.367	42.72389	13.16038	6.378	1.72647	2.04437	1
2016-08-24 07:13:01.225	42.62507	13.28025	2.624	1.66184	1.99439	0
2016-08-24 07:14:04.033	42.83539	13.23423	4.703	1.85926	2.14806	0
2016-08-24 07:15:37.420	42.78592	13.25208	8.642	1.70084	2.02452	2
2016-08-24 07:16:48.736	42.63054	13.28925	4.798	1.35227	1.75932	5
2016-08-24 07:18:37.436	42.82583	13.17473	6.766	2.30562	2.50631	1
2016-08-24 07:19:07.715	42.98068	13.10512	8.755	1.16301	1.61916	0
2016-08-24 07:19:36.701	42.74062	13.23412	5.215	1.64288	1.97979	0
2016-08-24 07:20:23.983	42.82225	13.23674	10.284	1.66929	2.00014	0
2016-08-24 07:21:23.889	42.73048	13.20238	6.709	1.91879	2.19497	1
2016-08-24 07:22:10.578	42.73739	13.16739	2.687	1.68369	2.01125	0
2016-08-24 07:22:28.742	42.62676	13.29218	4.127	1.27366	1.70078	5
2016-08-24 07:22:55.336	42.84809	13.13543	6.863	1.30908	1.7271	1
2016-08-24 07:23:09.807	42.80093	13.21023	4.936	2.50089	2.66774	1
2016-08-24 07:23:29.240	42.73487	13.20802	7.77	3.29478	3.35359	2
2016-08-24 07:24:04.232	42.78104	13.19285	5.028	2.47136	2.64315	1
2016-08-24 07:24:30.978	42.76239	13.20553	9.034	1.74195	2.05639	0
2016-08-24 07:25:04.033	42.72596	13.23727	4.731	2.96784	3.06541	0
2016-08-24 07:25:05.569	42.84389	13.22848	2.133	2.92313	3.02662	3
2016-08-24 07:26:16.769	42.80305	13.17888	7.054	1.67184	2.0021	1
2016-08-24 07:26:58.562	42.79811	13.15319	5.643	2.22527	2.44072	1
2016-08-24 07:28:28.357	42.82296	13.16661	6.569	1.55237	1.91044	1
2016-08-24 07:28:55.531	42.80537	13.20805	4.863	2.12317	2.35806	1
2016-08-24 07:28:55.648	42.81372	13.20656	4.155	2.17396	2.39908	0
2016-08-24 07:29:52.979	42.72937	13.23716	4.866	1.82195	2.11879	0
2016-08-24 07:30:27.024	42.76365	13.15801	3.114	1.81076	2.11004	0
2016-08-24 07:30:48.771	42.72023	13.19721	8.316	1.57275	1.926	2
2016-08-24 07:32:08.347	42.8085	13.21587	9.229	1.40576	1.79943	0
2016-08-24 07:32:48.554	42.81116	13.17154	5.164	1.18096	1.63234	1
2016-08-24 07:32:53.442	42.64871	13.24207	6.196	1.69052	2.01653	0
2016-08-24 07:33:13.643	42.79206	13.1603	3.452	1.34835	1.75639	0
2016-08-24 07:33:47.927	42.78326	13.1729	4.396	1.52383	1.8887	1
2016-08-24 07:34:35.000	42.61969	13.29312	5.723	1.23909	1.67518	5
2016-08-24 07:34:41.165	42.76976	13.18329	2.528	1.18675	1.63659	0
2016-08-24 07:34:47.241	42.62854	13.29874	2.385	1.41458	1.80606	0
2016-08-24 07:35:00.185	42.75946	13.21444	3.106	1.55224	1.91034	0
2016-08-24 07:35:30.979	42.78493	13.2144	2.616	1.47606	1.85245	0
2016-08-24 07:35:44.749	42.81025	13.21079	3.918	1.65862	1.99191	0
2016-08-24 07:36:03.660	42.74195	13.16774	5.028	1.34535	1.75415	0
2016-08-24 07:36:23.830	42.62858	13.25451	6.724	1.28044	1.70581	2
2016-08-24 07:36:43.833	42.75665	13.21449	1.21	1.5528	1.91077	0
2016-08-24 07:37:19.197	42.76925	13.13734	4.002	1.28245	1.7073	0
2016-08-24 07:37:37.520	42.7481	13.12329	0.458	1.62054	1.96261	0
2016-08-24 07:38:25.404	42.77335	13.17792	8.936	1.20558	1.65045	2
2016-08-24 07:38:36.304	42.79611	13.17034	5.519	1.28494	1.70915	1
2016-08-24 07:38:45.436	42.63994	13.25428	5.216	1.75567	2.06706	0
2016-08-24 07:39:14.447	42.7244	13.23842	4.8	2.09579	2.33603	0
2016-08-24 07:40:05.606	42.82834	13.14815	7.854	1.10665	1.57794	0
2016-08-24 07:40:07.291	42.61162	13.29038	10.592	1.46123	1.84124	0
2016-08-24 07:40:30.490	42.72339	13.21081	4.403	1.54237	1.90282	0
2016-08-24 07:40:47.738	42.64981	13.26052	7.381	1.65739	1.99096	2
2016-08-24 07:41:16.746	42.65451	13.29261	4.474	1.45634	1.83755	5
2016-08-24 07:41:19.491	42.71339	13.22322	9.012	1.87348	2.15924	0
2016-08-24 07:41:53.416	42.74434	13.17831	8.395	1.51151	1.87934	2
2016-08-24 07:42:03.776	42.78699	13.1813	2.227	1.36808	1.77116	0
2016-08-24 07:43:07.645	42.82248	13.16899	6.888	1.05228	1.53841	1
2016-08-24 07:43:33.175	42.79494	13.2415	2.983	1.85521	2.14487	0
2016-08-24 07:44:06.425	42.79528	13.18698	7.064	1.41733	1.80813	0
2016-08-24 07:44:24.417	42.68765	13.2663	2.475	1.89808	2.17862	0
2016-08-24 07:45:01.727	42.65135	13.26397	6.425	1.82138	2.11835	0
2016-08-24 07:45:14.609	42.67461	13.14531	7.376	2.12587	2.36024	2
2016-08-24 07:45:38.183	42.7191	13.2589	2.248	2.22929	2.44398	0
2016-08-24 07:46:13.689	42.79342	13.1234	9.022	1.63965	1.9773	2
2016-08-24 07:47:13.937	42.78191	13.15386	3.671	1.12258	1.58957	0
2016-08-24 07:47:32.487	42.65552	13.22292	7.512	1.14446	1.60557	2
2016-08-24 07:47:43.304	42.7668	13.11753	8.415	1.49295	1.86525	2
2016-08-24 07:47:58.540	42.74664	13.22759	8.708	2.19707	2.41781	2
2016-08-24 07:48:09.419	42.77965	13.1988	6.543	2.41346	2.59511	1
2016-08-24 07:48:39.250	42.63389	13.2467	1.849	1.16271	1.61895	0
2016-08-24 07:49:15.975	42.76409	13.16097	4.365	1.43215	1.81929	0
2016-08-24 07:49:26.398	42.80596	13.16049	4.971	1.39664	1.79257	1
2016-08-24 07:49:39.407	42.78596	13.23037	10.004	1.84883	2.13987	0
2016-08-24 07:50:25.926	42.64476	13.24487	8.579	2.1192	2.35486	0
2016-08-24 07:50:30.908	42.81636	13.20773	3.741	2.07789	2.32166	0
2016-08-24 07:50:58.733	42.6692	13.21808	5.044	1.71254	2.03358	0
2016-08-24 07:51:20.386	42.69854	13.2408	2.583	1.28122	1.70639	0
2016-08-24 07:52:01.781	42.67054	13.21832	6.949	1.9747	2.23927	2
2016-08-24 07:52:17.955	42.62219	13.29625	5.17	2.35729	2.54874	5
2016-08-24 07:53:02.413	42.81436	13.16592	5.928	3.19355	3.2635	1
2016-08-24 07:54:46.149	42.78316	13.19652	4.172	1.19749	1.64449	0
2016-08-24 07:55:23.822	42.81829	13.16603	5.847	2.63116	2.77703	1
2016-08-24 07:55:26.613	42.99889	13.1259	2.226	2.59201	2.74406	3
2016-08-24 07:56:02.176	42.51815	13.41603	11.874	1.8595	2.14824	0
2016-08-24 07:57:49.894	42.648	13.28804	1.599	2.29352	2.4964	0
2016-08-24 07:57:52.849	42.80497	13.20805	5.363	2.28059	2.48583	1
2016-08-24 07:57:54.810	42.94559	13.28062	10.063	2.21639	2.4335	0
2016-08-24 07:58:41.724	42.6414	13.26331	2.539	1.43385	1.82057	0
2016-08-24 07:59:59.222	42.81189	13.1904	9.633	1.54074	1.90158	0
2016-08-24 08:00:08.965	42.69382	13.2408	6.362	1.55856	1.91516	0
2016-08-24 08:00:17.546	42.80663	13.20476	3.936	1.49201	1.86454	0
2016-08-24 08:00:56.815	42.73693	13.20976	2.599	1.57858	1.93046	0
2016-08-24 08:01:42.689	42.68012	13.29542	10.216	1.96391	2.23071	0
2016-08-24 08:01:47.072	42.81194	13.18242	6.579	1.72424	2.04265	1
2016-08-24 08:01:59.317	42.78284	13.19094	6.073	2.62215	2.76943	1
2016-08-24 08:02:00.148	42.82645	13.17253	5.442	2.70853	2.84255	1
2016-08-24 08:02:55.997	42.8013	13.23268	1.919	2.79606	2.91721	0
2016-08-24 08:02:59.544	42.99488	13.12513	0.642	2.75507	2.88217	3
2016-08-24 08:03:44.015	42.80721	13.15101	4.834	2.05494	2.30327	1
2016-08-24 08:04:23.816	42.70948	13.14047	7.348	1.58189	1.93299	2
2016-08-24 08:04:52.322	42.73036	13.16181	8.467	1.57123	1.92484	2
2016-08-24 08:05:03.124	42.81759	13.14071	8.243	1.78539	2.09022	0
2016-08-24 08:05:12.610	42.81694	13.20193	4.489	1.47203	1.8494	1
2016-08-24 08:05:45.454	42.84278	13.11737	2.431	1.09777	1.57147	0
2016-08-24 08:06:36.520	42.80609	13.1742	5.069	1.56947	1.9235	1
2016-08-24 08:07:23.352	42.64256	13.23298	8.169	1.6431	1.97996	2
2016-08-24 08:08:10.352	42.8221	13.23116	4.971	1.31526	1.7317	0
2016-08-24 08:10:09.009	42.64535	13.24392	7.426	1.84657	2.13809	2
2016-08-24 08:10:11.138	42.78001	13.19118	5.723	1.9028	2.18235	1
2016-08-24 08:11:39.175	42.8372	13.13764	3.081	1.95512	2.22373	0
2016-08-24 08:12:05.204	42.77379	13.19798	6.001	1.61029	1.95475	1
2016-08-24 08:12:45.675	42.78894	13.15166	5.679	1.5226	1.88777	1
2016-08-24 08:13:01.380	42.80338	13.15919	5.032	1.542	1.90254	1
2016-08-24 08:13:36.845	42.80637	13.21081	4.12	1.42331	1.81263	0
2016-08-24 08:14:18.867	42.81462	13.15039	4.972	2.61399	2.76255	1
2016-08-24 08:15:28.830	42.56422	13.29294	11.223	1.58247	1.93343	0
2016-08-24 08:15:53.917	42.8615	13.21479	5.821	2.05448	2.3029	0
2016-08-24 08:16:04.602	42.80647	13.15964	3.78	1.86844	2.15528	0
2016-08-24 08:16:14.876	42.63935	13.22712	6.332	2.03863	2.29022	0
2016-08-24 08:16:54.812	42.83611	13.22455	5.619	2.52663	2.68924	0
2016-08-24 08:17:37.705	42.64757	13.23006	7.608	2.1225	2.35752	2
2016-08-24 08:17:52.188	42.73224	13.23767	11.226	2.25925	2.46839	0
2016-08-24 08:18:57.410	42.61934	13.29343	3.635	1.81144	2.11057	5
2016-08-24 08:19:10.781	42.79953	13.17812	4.494	1.85207	2.14241	1
2016-08-24 08:19:28.061	42.74287	13.16385	8.756	1.9813	2.24452	2
2016-08-24 08:19:54.201	42.6285	13.28482	3.71	2.18963	2.41177	5
2016-08-24 08:20:56.731	42.70495	13.18431	8.064	2.33721	2.53223	2
2016-08-24 08:21:37.840	42.76788	13.16868	8.482	1.49807	1.86913	2
2016-08-24 08:22:01.662	42.74507	13.20581	11.253	1.14955	1.60929	0
2016-08-24 08:23:06.616	42.7935	13.16764	4.988	1.55512	1.91254	1
2016-08-24 08:23:16.450	42.65765	13.33082	7.491	1.81141	2.11055	0
2016-08-24 08:24:14.234	42.73862	13.25863	2.81	1.61587	1.95903	0
2016-08-24 08:24:29.394	42.81749	13.19107	5.913	1.492	1.86453	1
2016-08-24 08:24:44.783	42.82221	13.16182	6.37	1.34458	1.75358	1
2016-08-24 08:25:08.334	42.67196	13.21804	9.065	1.96152	2.22881	0
2016-08-24 08:25:31.491	42.85624	13.1702	7.276	1.6124	1.95636	1
2016-08-24 08:26:25.183	42.664	13.26539	2.441	2.98049	3.07641	0
2016-08-24 08:26:59.545	42.82627	13.14823	7.886	1.29661	1.71782	0
2016-08-24 08:27:35.597	42.76115	13.19657	5.941	1.62955	1.96953	1
2016-08-24 08:27:53.512	42.8293	13.25608	5.661	1.81379	2.11241	0
2016-08-24 08:28:09.168	42.79517	13.15269	2.455	2.31376	2.51298	0
2016-08-24 08:29:42.161	42.76934	13.19702	5.817	1.29213	1.71449	1
2016-08-24 08:30:04.971	42.80182	13.15055	4.825	1.40772	1.8009	1
2016-08-24 08:30:22.176	42.66556	13.2034	3.822	1.65902	1.99222	0
2016-08-24 08:30:39.184	42.80403	13.19182	5.049	2.44614	2.62219	1
2016-08-24 08:31:20.916	42.79801	13.1788	3.784	1.45135	1.83377	0
2016-08-24 08:31:39.593	42.7051	13.18427	7.922	1.80103	2.10243	2
2016-08-24 08:31:59.900	42.64841	13.23773	5.546	1.76979	2.07806	0
2016-08-24 08:32:21.826	42.85324	13.18663	6.36	1.28379	1.7083	0
2016-08-24 08:33:42.884	42.63798	13.24319	5.898	1.92741	2.20179	0
2016-08-24 08:34:41.184	42.77815	13.17648	7.338	1.06401	1.54692	0
2016-08-24 08:34:51.145	42.6463	13.24108	5.759	1.45726	1.83823	0
2016-08-24 08:35:10.469	42.80977	13.20141	1.466	1.46906	1.84716	0
2016-08-24 08:35:12.317	42.66983	13.21368	3.059	1.55596	1.91318	0
2016-08-24 08:35:54.443	42.76169	13.24289	2.474	1.92555	2.20032	0
2016-08-24 08:36:39.891	42.82761	13.19733	5.496	1.07794	1.55704	1
2016-08-24 08:37:08.490	42.76615	13.19805	4.946	1.76568	2.07485	1
2016-08-24 08:37:51.244	42.62177	13.26488	6.796	1.46205	1.84186	2
2016-08-24 08:38:07.382	42.80193	13.13593	3.431	1.86173	2.15	0
2016-08-24 08:38:11.143	42.7245	13.24462	3.986	2.12648	2.36073	0
2016-08-24 08:39:05.926	42.82941	13.22809	10.965	2.28502	2.48944	0
2016-08-24 08:40:21.967	42.72621	13.20006	7.852	1.02501	1.51866	2
2016-08-24 08:41:42.063	42.72873	13.21562	7.656	1.4145	1.806	2
2016-08-24 08:41:56.312	42.8188	13.17427	6.678	1.69578	2.0206	1
2016-08-24 08:43:10.083	42.77748	13.20926	10.233	1.02579	1.51922	0
2016-08-24 08:43:52.426	42.79083	13.208	6.401	1.1431	1.60457	0
2016-08-24 08:44:21.597	42.70886	13.1879	5.446	1.33424	1.74585	1
2016-08-24 08:44:39.934	42.63946	13.24545	9.272	1.08594	1.56286	0
2016-08-24 08:46:01.454	42.76127	13.19244	4.32	1.32897	1.74192	0
2016-08-24 08:46:12.002	42.71983	13.20266	1.368	1.16466	1.62037	0
2016-08-24 08:46:54.205	42.7875	13.17613	6.514	1.32566	1.73945	1
2016-08-24 08:47:20.054	42.70139	13.21759	9.261	1.77422	2.08151	0
2016-08-24 08:47:33.380	42.7433	13.19707	8.254	2.31272	2.51213	2
2016-08-24 08:47:48.571	42.76156	13.18672	4.014	2.08764	2.32949	0
2016-08-24 08:49:03.198	42.76765	13.18364	5.284	2.37805	2.56586	1
2016-08-24 08:49:53.519	42.7978	13.15215	2.494	2.11621	2.35246	0
2016-08-24 08:50:21.287	42.80809	13.15276	5.02	1.40195	1.79656	1
2016-08-24 08:51:18.058	42.79342	13.16021	7.614	1.02667	1.51986	0
2016-08-24 08:51:38.158	42.79875	13.16723	4.465	1.09731	1.57114	1
2016-08-24 08:52:11.602	42.78808	13.16524	6.18	1.7753	2.08234	1
2016-08-24 08:52:58.987	42.80626	13.17274	3.981	1.11559	1.58446	1
2016-08-24 08:53:17.388	42.76822	13.24673	11.977	1.56655	1.92127	0
2016-08-24 08:54:18.570	42.69427	13.2958	3.867	1.36496	1.76882	0
2016-08-24 08:54:44.743	42.84069	13.04318	2.783	1.51807	1.88432	0
2016-08-24 08:54:57.283	42.79018	13.12978	6.667	1.18627	1.63624	1
2016-08-24 08:55:22.750	42.78735	13.14674	8.552	1.84551	2.13726	2
2016-08-24 08:55:34.539	42.83867	13.24922	1.971	2.21316	2.43087	3
2016-08-24 08:56:38.985	42.78907	13.16598	6.395	2.76337	2.88926	1
2016-08-24 08:57:35.119	42.80884	13.18118	4.838	1.60685	1.95211	1
2016-08-24 08:58:22.046	42.74177	13.24304	5.665	1.87777	2.16262	0
2016-08-24 08:58:52.329	42.76467	13.18564	5.365	2.59068	2.74293	1
2016-08-24 08:59:32.227	42.70292	13.24615	3.924	2.30655	2.50707	0
2016-08-24 08:59:59.736	42.62765	13.26447	11.491	1.61909	1.9615	0
2016-08-24 09:00:05.560	42.81132	13.14404	5.266	2.07373	2.31832	1
2016-08-24 09:00:31.612	42.82716	13.16632	6.978	1.94165	2.21306	1
2016-08-24 09:01:29.061	42.75825	13.19934	5.112	1.94064	2.21226	1
2016-08-24 09:02:10.336	42.84986	13.1544	10.361	1.76535	2.0746	0
2016-08-24 09:02:32.532	42.72712	13.20953	8.013	1.61615	1.95924	2
2016-08-24 09:02:59.820	42.82234	13.19745	7.061	3.16619	3.23929	0
2016-08-24 09:04:28.365	42.80785	13.1472	5.323	2.11884	2.35458	1
2016-08-24 09:04:38.745	42.81059	13.20611	5.675	2.73007	2.86087	1
2016-08-24 09:05:47.096	42.64274	13.24017	4.403	1.00377	1.50332	0
2016-08-24 09:06:13.072	42.74672	13.23112	5.103	1.10504	1.57677	0
2016-08-24 09:06:32.601	42.66432	13.19654	9.966	1.80149	2.10279	0
2016-08-24 09:08:10.886	42.76132	13.19798	4.312	1.2371	1.67371	0
2016-08-24 09:08:38.736	42.67804	13.2545	7.777	1.77483	2.08198	2
2016-08-24 09:09:27.799	42.70123	13.19919	3.404	1.52635	1.89062	0
2016-08-24 09:09:47.125	42.77403	13.1825	5.885	2.08994	2.33133	1
2016-08-24 09:11:02.391	42.77055	13.18248	5.319	2.16908	2.39513	1
2016-08-24 09:12:35.884	42.81924	13.16835	6.506	1.16387	1.61979	1
2016-08-24 09:13:04.375	42.72252	13.23515	4.783	1.32257	1.73715	0
2016-08-24 09:13:31.213	42.81347	13.199	1.853	1.72073	2.03992	0
2016-08-24 09:13:51.292	42.81749	13.20106	4.534	1.5721	1.9255	1
2016-08-24 09:14:18.333	42.76351	13.18221	4.854	1.67781	2.00671	1
2016-08-24 09:15:01.861	42.78227	13.16927	6.499	2.21586	2.43306	1
2016-08-24 09:16:42.214	42.80902	13.1583	5.968	1.23762	1.6741	1
2016-08-24 09:17:02.087	42.75651	13.23208	4.457	1.25793	1.68912	0
2016-08-24 09:17:23.341	42.70511	13.19292	3.099	1.2305	1.66883	0
2016-08-24 09:17:49.729	42.73778	13.21213	11.844	1.1613	1.61791	0
2016-08-24 09:18:38.921	42.73271	13.20404	8.153	1.23503	1.67218	2
2016-08-24 09:18:56.709	42.79252	13.13786	7.222	1.2098	1.65357	1
2016-08-24 09:19:28.600	42.78946	13.22625	5.368	1.65829	1.99165	0
2016-08-24 09:20:03.731	42.7764	13.19221	3.551	1.31233	1.72952	0
2016-08-24 09:20:10.499	42.54697	13.37647	5.823	1.35614	1.76221	0
2016-08-24 09:20:42.132	42.73112	13.17812	8.758	1.0427	1.53146	2
2016-08-24 09:21:01.833	42.77296	13.21327	3.578	1.38526	1.78403	0
2016-08-24 09:21:11.717	42.81807	13.16812	5.693	1.97263	2.23763	1
2016-08-24 09:21:34.437	42.81117	13.20425	5.107	1.35886	1.76425	1
2016-08-24 09:21:55.133	42.82648	13.14471	8.551	1.35836	1.76388	0
2016-08-24 09:22:17.409	42.63587	13.239	8.104	1.27167	1.69931	2
2016-08-24 09:23:10.133	42.77699	13.19853	7.358	1.2919	1.71433	0
2016-08-24 09:23:41.754	42.62338	13.26076	3.813	1.1426	1.60421	0
2016-08-24 09:25:01.317	42.754	13.23139	8.582	1.6354	1.97403	2
2016-08-24 09:25:14.718	42.73015	13.15999	8.494	1.57243	1.92576	2
2016-08-24 09:25:33.439	42.81046	13.17871	5.28	1.55801	1.91475	1
2016-08-24 09:25:45.992	42.77769	13.18317	4.818	1.63406	1.973	1
2016-08-24 09:25:53.741	42.68821	13.21014	6.268	1.70073	2.02443	0
2016-08-24 09:26:02.553	42.79921	13.17972	4.895	1.74657	2.05998	1
2016-08-24 09:27:09.731	42.80865	13.21464	1.929	1.66322	1.99545	0
2016-08-24 09:27:50.270	42.63852	13.22186	6.99	1.74682	2.06017	2
2016-08-24 09:28:09.575	42.47819	13.24973	7.687	2.6647	2.80538	0
2016-08-24 09:28:50.778	42.81757	13.17197	6.649	1.3092	1.72719	1
2016-08-24 09:29:30.821	42.82316	13.23359	2.954	1.18647	1.63639	0
2016-08-24 09:30:20.040	42.82237	13.19282	6.828	1.07073	1.5518	1
2016-08-24 09:30:45.636	42.73046	13.20664	8.355	1.6811	2.00925	2
2016-08-24 09:31:44.197	42.82299	13.19667	6.913	3.62527	3.65309	0
2016-08-24 09:33:14.219	42.82307	13.19701	7.225	2.24985	2.46073	0
2016-08-24 09:34:14.364	42.75381	13.22481	8.554	1.53589	1.89788	2
2016-08-24 09:34:29.138	42.63877	13.23116	7.725	1.55618	1.91335	2
2016-08-24 09:34:37.160	42.69716	13.23849	8.126	1.79591	2.09843	2
2016-08-24 09:34:43.772	42.81947	13.21767	9.832	1.76408	2.07361	0
2016-08-24 09:35:15.664	42.63281	13.25202	8.09	1.81747	2.11529	2
2016-08-24 09:35:40.934	42.7882	13.15307	5.167	1.48996	1.86299	1
2016-08-24 09:35:59.222	42.4797	13.25025	8.381	1.56619	1.92099	0
2016-08-24 09:36:34.076	42.81841	13.18013	3.449	1.17148	1.62538	0
2016-08-24 09:36:51.207	42.48137	13.2496	8.44	1.98718	2.2492	0
2016-08-24 09:36:59.212	42.63272	13.23405	4.975	1.89604	2.17701	0
2016-08-24 09:37:19.400	42.64184	13.31299	6.959	1.45293	1.83497	0
2016-08-24 09:37:41.783	42.7782	13.17756	6.939	1.32314	1.73757	1
2016-08-24 09:37:47.970	42.69482	13.24184	2.481	1.33453	1.74607	0
2016-08-24 09:38:11.277	42.79936	13.23345	3.043	1.46561	1.84455	0
2016-08-24 09:38:30.018	42.63531	13.24302	6.441	1.09124	1.56671	0
2016-08-24 09:38:57.831	42.82011	13.20176	5.974	1.25383	1.68609	0
2016-08-24 09:39:13.476	42.732	13.23849	4.273	1.90412	2.18339	0
2016-08-24 09:40:09.979	42.82382	13.19649	6.767	2.02629	2.28036	0
2016-08-24 09:40:23.521	42.82967	13.23204	0.635	1.67525	2.00473	0
2016-08-24 09:41:16.191	42.82551	13.16717	6.899	2.68134	2.81947	1
2016-08-24 09:41:47.219	42.62305	13.29031	4.505	2.15966	2.38751	5
2016-08-24 09:42:05.794	42.75987	13.1125	0.439	2.4202	2.60069	0
2016-08-24 09:43:16.763	42.75457	13.1788	7.612	1.26906	1.69737	0
2016-08-24 09:43:40.221	42.83046	13.16496	7.274	1.9814	2.2446	1
2016-08-24 09:43:48.847	42.67406	13.29199	2.711	2.92913	3.03182	0
2016-08-24 09:44:51.230	42.77038	13.19567	4.916	1.98132	2.24454	1
2016-08-24 09:45:30.661	42.81104	13.21457	4.612	1.54237	1.90282	1
2016-08-24 09:45:55.907	42.63268	13.27526	6.502	2.04188	2.29282	0
2016-08-24 09:46:20.897	42.74605	13.16686	3.058	2.21173	2.42971	0
2016-08-24 09:46:40.564	42.72948	13.24155	10.864	1.7251	2.04331	0
2016-08-24 09:46:50.458	42.79417	13.22137	0.42	1.65218	1.98695	0
2016-08-24 09:47:10.310	42.6039	13.3279	8.203	1.68246	2.0103	0
2016-08-24 09:47:45.826	42.72933	13.20718	3.611	1.21604	1.65816	0
2016-08-24 09:48:28.665	42.63838	13.22988	6.822	1.90385	2.18317	2
2016-08-24 09:49:21.044	42.47944	13.24804	8.188	1.6588	1.99205	0
2016-08-24 09:49:40.563	42.70201	13.23157	8.56	1.09315	1.56811	2
2016-08-24 09:49:58.853	42.64964	13.23535	7.503	2.10325	2.34203	2
2016-08-24 09:50:46.659	42.78805	13.16473	7.51	1.64901	1.9845	0
2016-08-24 09:50:53.503	42.62252	13.29622	1.44	1.33146	1.74378	0
2016-08-24 09:51:13.587	42.82408	13.16129	6.616	1.9094	2.18755	1
2016-08-24 09:51:36.905	42.74722	13.22397	5.171	1.67629	2.00554	1
2016-08-24 09:52:21.344	42.81121	13.24922	1.034	1.45026	1.83295	0
2016-08-24 09:52:32.558	42.72435	13.22664	7.374	1.34323	1.75257	2
2016-08-24 09:53:18.499	42.79044	13.20591	5.098	1.82392	2.12034	1
2016-08-24 09:53:48.442	42.63191	13.39874	5.196	2.25116	2.4618	0
2016-08-24 09:54:37.189	42.81218	13.24627	1.724	1.49564	1.86729	0
2016-08-24 09:56:06.976	42.82326	13.19776	6.366	2.05331	2.30196	0
2016-08-24 09:56:11.792	42.92658	13.04657	1.596	2.09914	2.33872	0
2016-08-24 09:57:09.279	42.72189	13.21275	7.685	1.28572	1.70973	2
2016-08-24 09:57:29.372	42.73436	13.19928	10.599	1.14802	1.60818	0
2016-08-24 09:57:56.188	42.75787	13.12063	1.677	2.20492	2.42418	0
2016-08-24 09:59:48.118	42.78889	13.17328	2.275	1.24538	1.67983	0
2016-08-24 10:00:41.866	42.72521	13.26263	3.933	2.20556	2.42469	0
2016-08-24 10:01:28.606	42.80304	13.21595	3.868	2.22856	2.44339	0
2016-08-24 10:02:12.490	42.86331	13.1183	6.115	1.4083	1.80133	0
2016-08-24 10:02:35.820	42.73658	13.16986	8.92	1.18718	1.63691	2
2016-08-24 10:02:48.097	42.83158	13.18138	7.503	1.09801	1.57165	1
2016-08-24 10:03:27.221	42.67183	13.19234	9.679	1.69279	2.01828	0
2016-08-24 10:03:29.299	42.77833	13.10765	10.312	1.6815	2.00956	0
2016-08-24 10:03:54.601	42.78551	13.12086	1.578	2.03284	2.2856	0
2016-08-24 10:04:01.091	42.77707	13.09323	6.44	2.08084	2.32403	1
2016-08-24 10:04:06.952	42.62549	13.24008	6.322	2.52206	2.68542	0
2016-08-24 10:04:51.486	42.84489	13.15357	8.378	2.42739	2.60664	0
2016-08-24 10:05:21.623	42.8212	13.16536	2.983	1.6937	2.01899	0
2016-08-24 10:06:24.750	42.9185	13.24217	4.958	2.13554	2.36804	0
2016-08-24 10:06:46.225	42.98923	13.1873	3.135	3.18381	3.25488	0
2016-08-24 10:07:53.130	42.80338	13.2111	2.239	1.80872	2.10844	0
2016-08-24 10:08:35.062	42.82313	13.1637	6.805	2.50875	2.6743	1
2016-08-24 10:08:57.301	42.77305	13.19042	6.06	1.87492	2.16038	1
2016-08-24 10:09:27.421	42.68402	13.29382	2.614	2.79765	2.91857	0
2016-08-24 10:09:29.270	42.71388	13.2132	6.296	2.95374	3.05316	1
2016-08-24 10:10:22.067	42.81852	13.17744	6.901	1.80232	2.10343	1
2016-08-24 10:11:12.232	42.80666	13.21208	2.173	1.8972	2.17793	0
2016-08-24 10:11:20.367	42.81936	13.23398	4.535	1.63222	1.97159	0
2016-08-24 10:11:20.488	42.82738	13.23634	6.29	1.92855	2.20269	0
2016-08-24 10:12:37.209	42.72755	13.21775	7.385	1.46081	1.84092	2
2016-08-24 10:12:55.673	42.78708	13.16603	7.181	1.31373	1.73056	0
2016-08-24 10:13:19.872	42.79437	13.21444	2.856	1.14879	1.60874	0
2016-08-24 10:13:27.560	42.80135	13.18898	5.474	1.14785	1.60805	1
2016-08-24 10:14:22.214	42.77316	13.11524	9.307	2.20954	2.42793	2
2016-08-24 10:15:11.361	42.7189	13.20597	9.448	3.09941	3.18041	0
2016-08-24 10:16:17.939	42.76814	13.15549	2.261	1.67333	2.00325	0
2016-08-24 10:16:35.000	42.68429	13.29278	2.286	1.68303	2.01075	0
2016-08-24 10:17:21.797	42.73998	13.23782	9.459	1.75733	2.06835	0
2016-08-24 10:17:24.224	42.81612	13.24973	2.187	1.91176	2.18942	0
2016-08-24 10:17:52.332	42.64079	13.25046	7.602	2.39002	2.57573	2
2016-08-24 10:18:45.779	42.8081	13.20761	5.715	1.54983	1.9085	1
2016-08-24 10:18:56.896	42.72554	13.22316	8.312	1.58211	1.93316	2
2016-08-24 10:19:16.487	42.74161	13.23702	9.024	1.99923	2.25879	2
2016-08-24 10:19:39.796	42.82928	13.16783	7.304	1.55616	1.91333	1
2016-08-24 10:19:50.560	42.82785	13.1672	7.039	1.61067	1.95504	1
2016-08-24 10:20:38.850	42.66408	13.21973	7.936	1.78298	2.08833	2
2016-08-24 10:21:21.060	42.77859	13.17671	5.818	1.46491	1.84402	1
2016-08-24 10:21:45.185	42.68708	13.22807	6.34	1.8026	2.10365	0
2016-08-24 10:21:50.543	42.93838	13.2003	2.494	1.39169	1.78885	3
2016-08-24 10:22:12.553	42.72801	13.2122	6.54	1.78806	2.0923	1
2016-08-24 10:22:44.596	42.76242	13.11266	1.65	2.75042	2.8782	0
2016-08-24 10:23:11.249	42.78355	13.16298	3.308	2.40976	2.59205	0
2016-08-24 10:23:44.855	42.78073	13.23618	2.748	2.07907	2.32261	0
2016-08-24 10:24:07.044	42.7355	13.13861	5.507	1.42692	1.81535	0
2016-08-24 10:24:33.732	42.62389	13.28977	4.075	1.66478	1.99666	5
2016-08-24 10:24:46.813	42.82571	13.18254	5.191	1.77362	2.08104	1
2016-08-24 10:24:53.818	42.61667	13.29684	5.498	2.94704	3.04734	5
2016-08-24 10:25:47.357	42.74454	13.19035	9.771	1.67099	2.00145	0
2016-08-24 10:27:02.698	42.74732	13.27565	8.982	1.21076	1.65427	0
2016-08-24 10:27:32.991	42.80028	13.15323	2.438	1.31842	1.73406	0
2016-08-24 10:27:40.297	42.55174	13.29604	0.976	2.07198	2.31692	0
2016-08-24 10:27:47.736	42.74866	13.1308	7.741	1.7124	2.03346	0
2016-08-24 10:28:33.159	42.80244	13.19146	5.697	1.32243	1.73705	1
2016-08-24 10:29:00.141	42.76186	13.11861	5.645	2.52169	2.68511	0
2016-08-24 10:29:45.618	42.80145	13.2361	2.27	1.65383	1.98822	0
2016-08-24 10:29:57.213	42.76957	13.20196	6.92	1.87409	2.15972	0
2016-08-24 10:30:39.442	42.81054	13.2377	4.03	1.81551	2.11375	0
2016-08-24 10:31:09.306	42.76317	13.1911	4.45	1.753	2.06498	1
2016-08-24 10:31:49.938	42.73816	13.22806	3.622	1.3254	1.73926	0
2016-08-24 10:32:21.303	42.77218	13.23228	2.509	1.64947	1.98485	0
2016-08-24 10:32:43.519	42.62175	13.23691	8.097	2.91987	3.0238	2
2016-08-24 10:33:46.709	42.79158	13.16624	5.854	1.35041	1.75793	1
2016-08-24 10:34:28.384	42.83985	13.23208	4.4	1.12083	1.58829	0
2016-08-24 10:35:06.821	42.70013	13.19236	1.52	1.78394	2.08909	0
2016-08-24 10:36:46.288	42.73021	13.20951	7.172	2.09964	2.33913	2
2016-08-24 10:37:35.821	42.6668	13.23246	0.867	1.0381	1.52813	0
2016-08-24 10:37:47.546	42.72136	13.21103	5.135	1.3098	1.72764	1
2016-08-24 10:38:33.295	42.78837	13.15171	1.097	1.9173	2.1938	0
2016-08-24 10:38:45.199	42.68719	13.25037	7.189	1.98234	2.24534	2
2016-08-24 10:40:21.413	42.8003	13.22374	6.761	1.77356	2.08099	0
2016-08-24 10:40:33.989	42.72897	13.21689	7.448	1.43556	1.82186	2
2016-08-24 10:41:01.044	42.47857	13.25159	8.349	1.00676	1.50548	0
2016-08-24 10:41:15.101	42.63774	13.26618	7.429	1.40982	1.80247	2
2016-08-24 10:41:17.810	42.76087	13.10293	2.696	1.95862	2.22651	0
2016-08-24 10:41:46.426	42.6403	13.24841	7.612	1.591	1.93996	2
2016-08-24 10:41:52.930	42.78034	13.17125	4.378	1.62503	1.96606	1
2016-08-24 10:42:11.904	42.77306	13.14282	6.456	1.47693	1.85312	1
2016-08-24 10:42:42.897	42.82497	13.16777	7.257	2.11545	2.35184	1
2016-08-24 10:43:47.383	42.7938	13.14746	8.292	1.06952	1.55092	2
2016-08-24 10:44:49.212	42.77223	13.23661	8.218	1.67639	2.00562	2
2016-08-24 10:44:54.761	42.63	13.30357	5.555	2.23113	2.44548	5
2016-08-24 10:45:36.906	42.82471	13.16736	7.098	1.00703	1.50567	1
2016-08-24 10:47:58.398	42.74079	13.20159	7.639	1.14773	1.60796	2
2016-08-24 10:48:25.803	42.79411	13.16739	5.126	1.51431	1.88146	1
2016-08-24 10:48:30.390	42.83375	13.1988	8.29	1.68373	2.01129	0
2016-08-24 10:49:04.365	42.74344	13.22153	8.471	1.76084	2.07109	2
2016-08-24 10:49:33.635	42.82646	13.19999	6.727	1.80973	2.10923	0
2016-08-24 10:50:08.196	42.80031	13.23426	1.381	1.85922	2.14803	0
2016-08-24 10:50:34.467	42.74332	13.18694	5.886	1.97814	2.24201	1
2016-08-24 10:51:07.078	42.78602	13.16557	5.125	1.48274	1.85752	1
2016-08-24 10:51:39.210	42.8173	13.19235	5.513	1.40395	1.79806	1
2016-08-24 10:51:53.778	42.74163	13.17017	1.695	1.05714	1.54193	0
2016-08-24 10:53:26.783	42.75901	13.13794	3.184	1.33478	1.74626	0
2016-08-24 10:53:28.689	42.62453	13.29943	3.163	1.24609	1.68036	5
2016-08-24 10:54:05.069	42.67224	13.23528	9.583	1.25691	1.68837	0
2016-08-24 10:54:54.649	42.85295	13.23783	5.653	1.71849	2.03819	0
2016-08-24 10:54:56.622	42.82774	13.26663	3.975	1.68135	2.00944	0
2016-08-24 10:55:13.933	42.80603	13.25868	2.184	1.32393	1.73817	0
2016-08-24 10:55:26.188	42.71873	13.21049	5.734	1.62161	1.96344	1
2016-08-24 10:55:36.488	42.76356	13.23535	3.513	1.99011	2.25153	0
2016-08-24 10:56:09.434	42.62671	13.26531	5.766	1.62751	1.96797	0
2016-08-24 10:57:17.324	42.63976	13.23524	6.731	2.08555	2.3278	2
2016-08-24 10:58:01.041	42.72141	13.22244	4.055	1.38865	1.78658	0
2016-08-24 10:58:29.654	42.63319	13.23328	7.644	1.52946	1.89299	2
2016-08-24 10:58:55.718	42.76592	13.18963	4.832	1.7034	2.0265	1
2016-08-24 11:00:30.562	42.63611	13.24677	6.822	1.18748	1.63713	2
2016-08-24 11:00:55.464	42.76005	13.16907	9.016	1.22317	1.66342	2
2016-08-24 11:01:10.280	42.80223	13.16124	9.637	1.58984	1.93907	0
2016-08-24 11:01:44.060	42.73437	13.17056	8.297	1.33219	1.74432	2
2016-08-24 11:02:08.117	42.81757	13.15184	1.983	1.38447	1.78344	0
2016-08-24 11:02:12.016	42.74216	13.23835	9.401	1.56115	1.91714	0
2016-08-24 11:02:57.486	42.68924	13.24545	8.419	1.27251	1.69992	2
2016-08-24 11:04:38.680	42.75767	13.18956	8.299	1.34058	1.75059	2
2016-08-24 11:05:02.903	42.75695	13.1975	6.695	1.56406	1.91936	1
2016-08-24 11:05:18.624	42.62258	13.28594	3.93	1.09557	1.56987	5
2016-08-24 11:05:44.447	42.68685	13.27784	2.324	2.61509	2.76348	0
2016-08-24 11:06:49.385	42.81154	13.15292	5.614	2.06659	2.3126	1
2016-08-24 11:07:24.963	42.80817	13.22242	3.809	1.73177	2.04849	0
2016-08-24 11:07:56.686	42.7593	13.1852	4.955	1.67087	2.00135	1
2016-08-24 11:08:40.260	42.82225	13.19607	6.949	1.86663	2.15385	0
2016-08-24 11:09:02.919	42.63882	13.23666	8.222	1.34726	1.75558	2
2016-08-24 11:09:16.938	42.66705	13.28915	4.873	1.27488	1.70168	0
2016-08-24 11:09:31.747	42.82426	13.16597	7.138	1.08715	1.56374	1
2016-08-24 11:09:52.370	42.8168	13.24277	2.779	1.84036	2.13322	0
2016-08-24 11:09:59.426	42.64797	13.28915	4.358	1.40098	1.79583	5
2016-08-24 11:10:45.822	42.74497	13.28308	2.379	1.70419	2.02711	0
2016-08-24 11:11:03.862	42.6559	13.21717	7.577	1.80955	2.10909	2
2016-08-24 11:12:00.797	42.83197	13.17517	7.106	1.41556	1.8068	1
2016-08-24 11:12:58.895	42.72358	13.17261	9.731	1.73438	2.05051	0
2016-08-24 11:13:15.244	42.63446	13.23692	8.353	1.41167	1.80387	2
2016-08-24 11:13:32.666	42.61629	13.2895	4.107	1.21785	1.6595	5
2016-08-24 11:13:45.334	42.79566	13.17793	4.197	1.94663	2.217	1
2016-08-24 11:14:28.929	42.84786	13.25272	0.667	1.66781	1.99899	0
2016-08-24 11:15:40.019	42.82964	13.16368	7.764	1.11481	1.5839	1
2016-08-24 11:15:47.330	42.73332	13.17964	6.2	1.27648	1.70287	1
2016-08-24 11:16:19.905	42.60922	13.23724	11.391	1.04092	1.53017	0
2016-08-24 11:17:13.192	42.8098	13.21188	2.683	1.87417	2.15978	0
2016-08-24 11:17:20.477	42.77841	13.1556	3.365	1.92072	2.1965	0
2016-08-24 11:17:39.467	42.6227	13.29072	3.206	1.37081	1.7732	5
2016-08-24 11:17:53.494	42.79421	13.138	9.04	2.38473	2.57136	2
2016-08-24 11:18:32.924	42.81144	13.15276	1.774	1.34468	1.75365	0
2016-08-24 11:19:19.095	42.81087	13.20483	5.337	1.65916	1.99232	1
2016-08-24 11:19:41.275	42.80128	13.16305	10.986	1.49863	1.86956	0
2016-08-24 11:20:17.122	42.77004	13.18568	9.564	1.32905	1.74198	0
2016-08-24 11:20:58.995	42.7454	13.19721	4.016	1.56731	1.92185	0
2016-08-24 11:21:51.252	42.75832	13.23347	3.258	1.59709	1.94463	0
2016-08-24 11:22:37.625	42.75623	13.18974	1.688	1.82786	2.12343	0
2016-08-24 11:23:16.766	42.65133	13.22654	4.515	1.47063	1.84835	0
2016-08-24 11:23:59.248	42.77244	13.16005	8.95	2.56369	2.72027	2
2016-08-24 11:24:51.403	42.66237	13.25429	4.758	2.20187	2.4217	0
2016-08-24 11:25:22.382	42.81001	13.24462	1.408	1.75782	2.06873	0
2016-08-24 11:25:49.592	42.79359	13.2335	1.629	1.4999	1.87052	0
2016-08-24 11:26:15.689	42.78948	13.16715	5.877	1.34834	1.75639	1
2016-08-24 11:27:36.642	42.77011	13.19013	6.771	1.65235	1.98707	1
2016-08-24 11:27:55.079	42.76985	13.17757	5.227	1.53475	1.89701	1
2016-08-24 11:28:18.326	42.76595	13.19713	4.78	2.2209	2.43716	1
2016-08-24 11:28:53.318	42.76209	13.2539	8.87	2.16351	2.39062	2
2016-08-24 11:30:01.746	42.82453	13.1633	7.053	1.93808	2.21023	1
2016-08-24 11:30:14.208	42.82554	13.16407	8.383	2.31551	2.51442	0
2016-08-24 11:30:57.306	42.72756	13.26214	4.404	1.3627	1.76712	0
2016-08-24 11:31:11.336	42.77085	13.1616	7.014	1.41941	1.80969	0
2016-08-24 11:31:54.224	42.75797	13.1996	5.433	2.94332	3.04412	1
2016-08-24 11:32:50.526	42.75989	13.10801	1.106	2.56352	2.72013	0
2016-08-24 11:33:12.389	42.75988	13.25446	8.589	1.99766	2.25753	2
2016-08-24 11:33:53.203	42.63587	13.24152	7.096	1.16357	1.61957	2
2016-08-24 11:34:21.726	42.75317	13.17706	3.352	2.20495	2.4242	0
2016-08-24 11:35:10.039	42.76452	13.10768	2.518	1.55852	1.91513	0
2016-08-24 11:35:30.277	42.63609	13.24169	7.391	1.21003	1.65373	2
2016-08-24 11:35:48.304	42.6562	13.21635	6.488	1.15349	1.61218	0
2016-08-24 11:36:11.926	42.79742	13.234	3.495	1.33521	1.74658	0
2016-08-24 11:36:27.768	42.8232	13.16601	6.472	2.28748	2.49146	1
2016-08-24 11:37:00.547	42.70594	13.1759	8.027	1.82531	2.12142	2
2016-08-24 11:37:03.625	42.65749	13.23602	8.308	2.08907	2.33063	2
2016-08-24 11:37:41.399	42.81309	13.21798	3.467	2.46454	2.63747	0
2016-08-24 11:39:19.754	42.63292	13.26559	4.832	1.52952	1.89303	0
2016-08-24 11:39:29.940	42.76496	13.23295	7.328	1.32047	1.73558	0
2016-08-24 11:40:16.707	42.74308	13.19513	5.399	2.78739	2.90979	1
2016-08-24 11:41:19.501	42.79036	13.1719	6.115	1.21212	1.65527	1
2016-08-24 11:42:13.261	42.6662	13.21836	5.09	1.79091	2.09452	0
2016-08-24 11:42:19.658	42.8706	13.15722	3.073	2.05928	2.30674	3
2016-08-24 11:43:08.660	42.79119	13.18599	3.624	1.27099	1.6988	0
2016-08-24 11:43:30.392	42.77167	13.23799	8.858	1.9299	2.20376	2
2016-08-24 11:44:19.858	42.78951	13.16686	4.506	1.7869	2.09139	1
2016-08-24 11:45:16.218	42.80815	13.20693	10.353	1.14518	1.6061	0
2016-08-24 11:45:37.117	42.61843	13.29111	3.872	1.25317	1.6856	5
2016-08-24 11:46:13.165	42.72651	13.19076	9.431	1.5387	1.90002	0
2016-08-24 11:47:20.313	42.80322	13.20738	2.438	1.04891	1.53596	0
2016-08-24 11:48:02.470	42.77836	13.12194	8.308	1.2118	1.65503	2
2016-08-24 11:48:38.531	42.64226	13.25227	9.187	1.63563	1.9742	0
2016-08-24 11:48:43.068	42.82096	13.16656	4.394	1.6828	2.01057	1
2016-08-24 11:49:00.896	42.82601	13.16686	7.524	1.9719	2.23705	1
2016-08-24 11:49:17.372	42.76397	13.20031	6.482	1.68167	2.00969	1
2016-08-24 11:49:34.441	42.79016	13.20264	4.644	1.45449	1.83614	1
2016-08-24 11:49:57.992	42.6598	13.23789	9.005	1.13332	1.59742	0
2016-08-24 11:50:31.431	42.82681	13.16808	6.828	4.70921	4.69299	1
2016-08-24 11:52:19.174	42.83724	13.16366	8.028	1.96286	2.22987	0
2016-08-24 11:53:03.937	42.85022	13.15325	10.247	2.34406	2.53786	0
2016-08-24 11:53:23.293	42.83942	13.14826	7.489	1.59311	1.94158	1
2016-08-24 11:53:57.711	42.80928	13.16378	5.916	1.70781	2.02991	1
2016-08-24 11:54:10.189	42.82741	13.1787	11.054	1.49111	1.86386	0
2016-08-24 11:54:22.899	42.80021	13.16574	10.987	2.4058	2.58877	0
2016-08-24 11:54:43.061	42.83179	13.16668	7.094	1.94272	2.21391	1
2016-08-24 11:55:07.618	42.72517	13.21927	4.211	1.74117	2.05579	0
2016-08-24 11:55:34.097	42.83782	13.1503	9.323	1.3916	1.78879	0
2016-08-24 11:55:49.568	42.82731	13.16353	5.597	1.45824	1.83898	1
2016-08-24 11:56:05.205	42.84169	13.15505	8.582	1.57662	1.92896	0
2016-08-24 11:56:29.430	42.8315	13.16264	4.766	1.50318	1.87301	1
2016-08-24 11:56:43.209	42.8249	13.16175	7.522	1.51408	1.88129	1
2016-08-24 11:57:02.694	42.83603	13.15754	7.014	1.11466	1.58378	1
2016-08-24 11:57:38.025	42.842	13.15001	8.198	1.7288	2.04618	0
2016-08-24 11:57:51.586	42.82313	13.17733	6.694	1.91135	2.18909	1
2016-08-24 11:58:04.275	42.84048	13.16164	8.43	2.18209	2.40566	0
2016-08-24 11:58:19.117	42.81425	13.16645	3.336	1.73538	2.05129	0
2016-08-24 11:58:32.677	42.82549	13.16367	7.074	1.79627	2.09871	1
2016-08-24 11:58:59.403	42.81533	13.16762	4.802	1.65664	1.99038	1
2016-08-24 11:59:29.020	42.83922	13.1586	7.92	1.40267	1.7971	1
2016-08-24 12:00:00.542	42.84194	13.14478	9.505	3.28588	3.34564	0
2016-08-24 12:00:37.776	42.82477	13.16589	6.698	2.04266	2.29344	1
2016-08-24 12:01:49.530	42.83041	13.15891	6.606	2.71886	2.85133	1
2016-08-24 12:02:15.086	42.82335	13.16179	0.526	2.17349	2.3987	0
2016-08-24 12:02:54.051	42.75559	13.20605	7.327	1.46723	1.84577	0
2016-08-24 12:03:11.609	42.83474	13.16663	7.446	1.19885	1.6455	1
2016-08-24 12:03:27.720	42.73276	13.24162	2.602	1.38927	1.78704	0
2016-08-24 12:04:09.165	42.84166	13.14538	7.749	1.46048	1.84067	0
2016-08-24 12:04:14.523	42.67492	13.28629	6.639	1.45059	1.8332	0
2016-08-24 12:04:45.071	42.82352	13.16849	6.988	1.94322	2.2143	1
2016-08-24 12:05:38.946	42.88318	13.24561	0.192	1.52862	1.89235	0
2016-08-24 12:05:40.603	42.78767	13.17338	6.034	1.77624	2.08308	1
2016-08-24 12:06:10.133	42.84312	13.14906	8.854	3.46528	3.50708	0
2016-08-24 12:06:48.295	42.84214	13.15074	8.917	2.17938	2.40347	0
2016-08-24 12:07:36.844	42.84053	13.15492	6.616	1.08264	1.56046	1
2016-08-24 12:07:47.564	42.72794	13.21545	6.879	1.85112	2.14167	1
2016-08-24 12:08:37.312	42.6717	13.25966	8.089	1.82842	2.12386	0
2016-08-24 12:09:11.545	42.62718	13.29378	2.669	1.63404	1.97298	0
2016-08-24 12:09:46.519	42.82698	13.1648	6.235	1.23324	1.67086	1
2016-08-24 12:10:01.168	42.81232	13.18689	6.094	1.11715	1.58561	1
2016-08-24 12:10:20.809	42.78683	13.14846	9.036	2.02216	2.27707	2
2016-08-24 12:11:14.444	42.82328	13.14833	7.979	1.17814	1.63027	0
2016-08-24 12:11:25.558	42.62937	13.29649	4.644	2.16175	2.3892	5
2016-08-24 12:11:51.089	42.76052	13.22371	3.579	1.44183	1.82659	0
2016-08-24 12:12:38.312	42.83429	13.14623	8.146	1.37618	1.77723	0
2016-08-24 12:12:53.035	42.8416	13.1488	8.064	1.55852	1.91513	0
2016-08-24 12:13:04.767	42.73645	13.12573	2.173	1.56634	1.92111	0
2016-08-24 12:13:28.080	42.83533	13.1613	6.962	2.79872	2.91948	1
2016-08-24 12:14:05.060	42.74893	13.17414	4.459	1.8774	2.16233	0
2016-08-24 12:14:16.516	42.6604	13.25016	4.091	1.59365	1.94199	0
2016-08-24 12:14:24.869	42.83912	13.16591	7.368	1.44475	1.82879	1
2016-08-24 12:14:37.281	42.67249	13.2594	8.659	1.7855	2.0903	0
2016-08-24 12:14:52.919	42.79221	13.13669	9.387	1.80403	2.10477	2
2016-08-24 12:15:34.557	42.83782	13.16257	7.366	1.34988	1.75754	1
2016-08-24 12:16:24.151	42.81958	13.19817	5.921	1.53288	1.89559	0
2016-08-24 12:16:26.889	42.81611	13.16916	7.761	1.64442	1.98097	1
2016-08-24 12:16:47.588	42.76643	13.11373	8.686	1.56213	1.91789	2
2016-08-24 12:17:11.268	42.78066	13.1563	3.859	1.42632	1.8149	0
2016-08-24 12:17:15.680	42.82278	13.17182	5.763	1.51022	1.87836	1
2016-08-24 12:17:38.886	42.66667	13.214	6.346	1.39255	1.7895	0
2016-08-24 12:17:55.567	42.77242	13.15567	9.676	1.10658	1.57789	0
2016-08-24 12:18:27.918	42.84136	13.15131	8.124	3.28504	3.34489	0
2016-08-24 12:19:12.278	42.83997	13.23685	2.498	1.54834	1.90737	0
2016-08-24 12:19:39.219	42.79763	13.17636	5.268	1.66915	2.00003	1
2016-08-24 12:19:43.781	42.73971	13.16925	8.312	1.92459	2.19955	2
2016-08-24 12:19:48.752	42.61829	13.28538	2.755	1.50217	1.87225	0
2016-08-24 12:20:34.262	42.65781	13.24698	7.894	1.58143	1.93264	2
2016-08-24 12:20:58.544	42.82319	13.16605	6.258	1.73719	2.05269	1
2016-08-24 12:21:54.107	42.8133	13.19234	5.294	1.50663	1.87563	1
2016-08-24 12:22:54.345	42.81037	13.20352	5.131	2.28792	2.49182	1
2016-08-24 12:23:16.756	42.81803	13.15062	5.062	1.41569	1.80689	1
2016-08-24 12:24:00.430	42.80389	13.23461	1.308	2.20744	2.42622	0
2016-08-24 12:24:17.864	42.63291	13.28313	6.11	1.37362	1.7753	0
2016-08-24 12:24:21.570	42.83836	13.1581	7.229	1.8108	2.11006	1
2016-08-24 12:24:31.575	42.66219	13.22145	7.652	1.94734	2.21757	2
2016-08-24 12:25:10.672	42.82873	13.16426	6.216	1.25174	1.68454	1
2016-08-24 12:25:18.962	42.82729	13.16316	6.608	1.19433	1.64217	1
2016-08-24 12:25:28.673	42.72539	13.23279	5.024	1.20628	1.65097	0
2016-08-24 12:26:05.542	42.6992	13.22205	8.64	1.80154	2.10282	2
2016-08-24 12:26:45.859	42.84349	13.15353	7.718	1.18793	1.63747	1
2016-08-24 12:26:59.028	42.82465	13.16536	7.32	1.59192	1.94066	1
2016-08-24 12:27:11.963	42.84029	13.15945	7.588	1.74191	2.05636	1
2016-08-24 12:27:49.619	42.63104	13.2937	4.165	1.6175	1.96028	5
2016-08-24 12:27:55.011	42.82467	13.16456	6.308	1.75224	2.06439	1
2016-08-24 12:28:47.256	42.7506	13.1928	7.646	1.3421	1.75172	0
2016-08-24 12:29:06.136	42.8224	13.14942	7.612	1.41831	1.80887	1
2016-08-24 12:29:12.336	42.84275	13.15653	9.36	1.16589	1.62128	0
2016-08-24 12:29:42.416	42.68577	13.19245	8.279	1.06788	1.54973	2
2016-08-24 12:29:54.727	42.83182	13.15788	6.109	1.19936	1.64587	1
2016-08-24 12:30:44.908	42.69047	13.29134	8.133	1.36251	1.76698	0
2016-08-24 12:31:17.245	42.77171	13.16575	8.578	1.17672	1.62922	2
2016-08-24 12:31:36.225	42.78736	13.19453	3.761	1.44105	1.826	0
2016-08-24 12:31:55.081	42.67073	13.21171	8.002	1.24788	1.68168	2
2016-08-24 12:32:05.036	42.71452	13.21555	9.508	1.24757	1.68145	0
2016-08-24 12:32:32.457	42.82196	13.16668	6.87	1.63363	1.97267	1
2016-08-24 12:32:39.263	42.83892	13.15656	8.291	1.42517	1.81403	0
2016-08-24 12:33:12.112	42.80443	13.20417	3.671	1.26674	1.69565	0
2016-08-24 12:33:22.984	42.65738	13.23739	7.162	1.56563	1.92056	2
2016-08-24 12:33:37.309	42.83298	13.24393	3.487	1.26429	1.69383	0
2016-08-24 12:34:02.707	42.83805	13.1633	7.603	1.078	1.55708	1
2016-08-24 12:34:09.418	42.61625	13.26157	7.534	1.57961	1.93125	2
2016-08-24 12:34:34.356	42.8399	13.16322	7.283	1.79313	2.09626	1
2016-08-24 12:36:00.051	42.78442	13.23337	4.887	1.38404	1.78311	0
2016-08-24 12:36:27.766	42.8355	13.16738	7.283	1.37725	1.77802	1
2016-08-24 12:36:36.954	42.62495	13.282	3.339	1.6288	1.96896	5
2016-08-24 12:37:01.933	42.65787	13.23953	7.075	1.64973	1.98506	2
2016-08-24 12:37:08.474	42.82463	13.16494	6.259	1.62852	1.96874	1
2016-08-24 12:37:51.197	42.77531	13.17943	9.463	1.31621	1.73241	0
2016-08-24 12:38:21.775	42.81459	13.15113	5.76	1.57706	1.92929	1
2016-08-24 12:38:33.288	42.64251	13.26493	7.311	1.51086	1.87885	2
2016-08-24 12:38:51.855	42.65927	13.23797	6.542	1.06537	1.54791	0
2016-08-24 12:39:16.834	42.73731	13.21392	3.223	1.44137	1.82624	0
2016-08-24 12:39:19.885	42.83858	13.16317	7.292	1.76162	2.07169	1
2016-08-24 12:39:52.420	42.75303	13.1778	4.791	1.33233	1.74443	1
2016-08-24 12:40:18.052	42.63805	13.28319	4.065	1.33285	1.74481	5
2016-08-24 12:40:56.435	42.7299	13.1671	7.939	1.38527	1.78404	2
2016-08-24 12:41:37.440	42.82536	13.25254	2.234	1.26713	1.69594	0
2016-08-24 12:42:11.229	42.84805	13.25918	1.804	2.41275	2.59452	0
2016-08-24 12:42:35.492	42.81395	13.15243	5.678	1.43459	1.82113	1
2016-08-24 12:42:51.949	42.79009	13.17917	3.708	1.46264	1.84231	0
2016-08-24 12:43:17.008	42.74189	13.23555	8.621	1.63439	1.97325	2
2016-08-24 12:43:42.781	42.84568	13.25823	1.993	1.91653	2.19319	0
2016-08-24 12:44:17.581	42.65707	13.22242	7.702	1.29875	1.71941	2
2016-08-24 12:44:55.395	42.77016	13.16639	6.864	1.07942	1.55811	1
2016-08-24 12:45:25.576	42.8237	13.16104	7.793	1.1296	1.5947	1
2016-08-24 12:45:49.193	42.82153	13.16695	6.09	1.33965	1.74989	1
2016-08-24 12:46:31.468	42.83391	13.15936	5.652	1.10736	1.57846	1
2016-08-24 12:46:32.166	42.73614	13.20259	8.223	1.35628	1.76232	2
2016-08-24 12:47:05.543	42.82335	13.17278	6.622	2.55465	2.71269	1
2016-08-24 12:47:28.360	42.61797	13.28352	2.136	2.66614	2.8066	0
2016-08-24 12:48:04.988	42.80625	13.20899	4.604	1.79881	2.10069	1
2016-08-24 12:48:41.500	42.8474	13.22968	5.209	1.54375	1.90387	0
2016-08-24 12:48:43.996	42.75287	13.11115	11.649	1.60909	1.95382	0
2016-08-24 12:49:00.252	42.75209	13.28776	5.826	1.3208	1.73583	0
2016-08-24 12:49:39.377	42.76435	13.19674	5.901	1.54161	1.90224	1
2016-08-24 12:49:58.660	42.69191	13.22874	6.913	1.87935	2.16386	2
2016-08-24 12:50:33.261	42.81303	13.16255	5.006	1.28463	1.70892	1
2016-08-24 12:51:20.334	42.81828	13.20129	5.227	1.27837	1.70428	1
2016-08-24 12:51:39.929	42.80899	13.17823	5.714	2.59141	2.74355	1
2016-08-24 12:52:12.352	42.83617	13.16174	6.674	1.93946	2.21132	1
2016-08-24 12:52:55.522	42.63436	13.25044	7.972	1.3985	1.79397	2
2016-08-24 12:53:17.307	42.72337	13.25876	10.276	1.80207	2.10324	0
2016-08-24 12:53:21.137	42.81937	13.20225	6.064	2.16506	2.39188	0
2016-08-24 12:53:42.068	42.86422	13.13412	0.514	1.43713	1.82304	0
2016-08-24 12:54:11.511	42.72798	13.21455	2.092	1.63063	1.97037	0
2016-08-24 12:54:14.729	42.805	13.20577	3.971	1.47913	1.85478	0
2016-08-24 12:54:54.115	42.63019	13.29438	6.341	1.81779	2.11554	0
2016-08-24 12:55:31.377	42.75267	13.10899	11.656	1.76982	2.07808	0
2016-08-24 12:55:51.989	42.76709	13.1759	2.48	1.70817	2.03019	0
2016-08-24 12:56:15.624	42.66021	13.28032	2.821	1.117	1.5855	0
2016-08-24 12:56:23.995	42.79039	13.22517	9.191	1.36037	1.76538	0
2016-08-24 12:56:33.070	42.78121	13.17333	4.577	1.56309	1.91862	1
2016-08-24 12:56:54.329	42.66838	13.28814	2.513	1.39663	1.79256	0
2016-08-24 12:57:13.262	42.66813	13.31664	4.871	1.73146	2.04824	0
2016-08-24 12:57:14.965	42.84	13.1627	7.434	1.36236	1.76687	1
2016-08-24 12:57:19.487	42.65903	13.33047	9.958	1.64186	1.979	0
2016-08-24 12:57:34.468	42.79174	13.23395	2.038	1.89354	2.17504	0
2016-08-24 12:58:03.636	42.80938	13.24305	9.679	1.40021	1.79525	0
2016-08-24 12:58:14.003	42.80297	13.1791	7.228	1.42744	1.81574	1
2016-08-24 12:58:40.549	42.67376	13.26051	8.36	1.73759	2.053	0
2016-08-24 12:59:26.101	42.83918	13.16438	7.288	1.2841	1.70853	1
2016-08-24 12:59:56.006	42.70891	13.23185	10.624	1.01257	1.50967	0
2016-08-24 13:00:12.112	42.78875	13.21472	4.811	1.23654	1.67329	1
2016-08-24 13:00:27.837	42.82968	13.15585	6.645	2.69244	2.82889	1
2016-08-24 13:01:14.579	42.80331	13.16321	4.751	1.09238	1.56754	1
2016-08-24 13:01:24.825	42.80853	13.1546	5.265	1.64802	1.98374	1
2016-08-24 13:02:29.063	42.82704	13.16875	6.45	1.55262	1.91063	1
2016-08-24 13:03:20.771	42.81493	13.20311	5.711	1.62544	1.96637	1
2016-08-24 13:03:59.896	42.75041	13.19641	4.756	1.38071	1.78062	1
2016-08-24 13:04:21.877	42.76294	13.11666	0.891	1.64427	1.98086	0
2016-08-24 13:04:41.481	42.81631	13.14633	5.574	1.40763	1.80083	1
2016-08-24 13:05:12.404	42.7512	13.2248	4.684	2.1244	2.35906	0
2016-08-24 13:06:21.418	42.80235	13.20884	4.61	1.12595	1.59203	1
2016-08-24 13:06:40.783	42.77496	13.22811	4.209	1.19073	1.63952	0
2016-08-24 13:07:25.561	42.81548	13.24516	2.812	3.00782	3.10022	0
2016-08-24 13:08:07.280	42.77932	13.17536	6.451	1.75538	2.06684	1
2016-08-24 13:08:17.054	42.82955	13.16774	7.075	1.51435	1.88149	1
2016-08-24 13:08:55.067	42.96997	13.31016	3.819	2.44301	2.61959	0
2016-08-24 13:08:58.399	42.80765	13.14234	3.205	1.46286	1.84247	0
2016-08-24 13:09:24.391	42.81735	13.16665	6.03	3.17255	3.24492	1
2016-08-24 13:10:39.031	42.82711	13.1647	6.601	1.39165	1.78882	1
2016-08-24 13:10:52.347	42.82595	13.16309	6.579	1.63954	1.97721	1
2016-08-24 13:11:32.932	42.76595	13.13596	8.658	1.30305	1.72262	2
2016-08-24 13:12:10.021	42.81247	13.2449	2.143	2.65269	2.79522	0
2016-08-24 13:12:12.245	42.90787	13.12136	3.802	1.78544	2.09026	0
2016-08-24 13:12:45.171	42.81364	13.14781	5.426	1.20976	1.65354	1
2016-08-24 13:12:56.437	42.62924	13.27908	2.575	1.53644	1.8983	0
2016-08-24 13:13:21.085	42.84041	13.16061	7.817	1.7619	2.07191	1
2016-08-24 13:13:31.035	42.83292	13.13743	8.006	1.68966	2.01586	0
2016-08-24 13:14:21.971	42.71373	13.25396	7.423	1.77798	2.08443	2
2016-08-24 13:14:32.409	42.76793	13.10875	1.309	1.55094	1.90935	0
2016-08-24 13:15:14.399	42.82273	13.23819	10.235	1.24441	1.67911	0
2016-08-24 13:15:50.082	42.80635	13.15113	5.109	2.24909	2.46011	1
2016-08-24 13:16:13.726	42.7918	13.13676	9.49	1.75456	2.0662	0
2016-08-24 13:16:35.345	42.83687	13.16276	7.363	1.35865	1.76409	1
2016-08-24 13:16:55.526	42.74887	13.17704	3.776	1.72119	2.04028	0
2016-08-24 13:17:46.785	42.7276	13.16981	8.378	1.90067	2.18067	2
2016-08-24 13:17:49.405	42.89035	13.14988	3.867	1.79989	2.10154	0
2016-08-24 13:18:09.907	42.7964	13.13869	9.061	1.64002	1.97759	2
2016-08-24 13:18:43.715	42.82909	13.16743	6.67	1.00121	1.50147	1
2016-08-24 13:18:59.996	42.84122	13.17903	8.156	1.04182	1.53083	0
2016-08-24 13:19:41.534	42.79217	13.18968	3.574	1.35035	1.75789	0
2016-08-24 13:19:55.838	42.69259	13.22299	8.189	1.81796	2.11567	2
2016-08-24 13:20:04.426	42.83904	13.2263	5.593	2.59676	2.74805	0
2016-08-24 13:20:31.211	42.79677	13.15751	4.878	2.27973	2.48512	1
2016-08-24 13:21:15.147	42.73291	13.17285	7.909	1.38666	1.78508	2
2016-08-24 13:21:31.267	42.76471	13.14072	0.378	1.17171	1.62554	0
2016-08-24 13:21:40.606	42.81062	13.15161	5.168	1.06776	1.54964	1
2016-08-24 13:21:55.599	42.81538	13.15086	7.781	1.23768	1.67414	0
2016-08-24 13:22:13.782	42.8411	13.15319	8.325	1.40705	1.80039	0
2016-08-24 13:22:22.709	42.81327	13.1743	9.135	1.45662	1.83776	0
2016-08-24 13:22:34.869	42.77349	13.17263	8.99	1.60482	1.95055	2
2016-08-24 13:22:55.799	42.7835	13.20962	3.4	1.86922	2.15589	0
2016-08-24 13:23:41.193	42.81045	13.18686	8.004	1.65133	1.98629	0
2016-08-24 13:23:51.941	42.8173	13.23975	0.525	2.4042	2.58745	0
2016-08-24 13:24:28.205	42.77237	13.17115	8.856	1.62455	1.96569	2
2016-08-24 13:24:56.346	42.72759	13.21249	10.128	1.65056	1.9857	0
2016-08-24 13:25:07.066	42.778	13.14902	1.681	1.10104	1.57386	0
2016-08-24 13:25:34.134	42.83901	13.16263	7.25	2.07694	2.3209	1
2016-08-24 13:26:21.590	42.81888	13.17414	8.506	1.04829	1.53551	0
2016-08-24 13:26:42.184	42.81742	13.19157	7.902	1.72535	2.0435	0
2016-08-24 13:27:12.332	42.76482	13.10349	0.834	2.17475	2.39972	0
2016-08-24 13:27:46.490	42.82458	13.16923	6.948	1.03572	1.52641	1
2016-08-24 13:28:22.336	42.65846	13.26083	5.425	1.40526	1.79905	0
2016-08-24 13:28:27.145	42.76429	13.10215	0.801	1.08034	1.55879	0
2016-08-24 13:28:49.475	42.72497	13.21332	7.267	1.25394	1.68617	2
2016-08-24 13:29:27.221	42.77476	13.1851	5.613	1.19232	1.64069	1
2016-08-24 13:29:37.282	42.61235	13.26562	7.45	1.38651	1.78497	2
2016-08-24 13:29:54.208	42.77648	13.18727	6.056	1.05473	1.54019	1
2016-08-24 13:30:28.128	42.81856	13.17209	6.961	1.86598	2.15334	1
2016-08-24 13:30:51.561	42.81918	13.17004	7.042	1.50799	1.87666	1
2016-08-24 13:31:10.269	42.77547	13.23267	2.95	1.5369	1.89865	0
2016-08-24 13:31:29.117	42.77886	13.2141	4.42	1.40633	1.79985	1
2016-08-24 13:31:54.186	42.79806	13.21587	4.242	2.15007	2.37977	0
2016-08-24 13:32:16.696	42.81206	13.18788	5.116	2.06814	2.31384	1
2016-08-24 13:32:44.188	42.77878	13.17365	4.724	1.48182	1.85682	1
2016-08-24 13:33:14.485	42.67475	13.28744	2.247	3.02007	3.11091	0
2016-08-24 13:34:12.069	42.81696	13.1556	4.677	1.62741	1.96789	1
2016-08-24 13:34:43.455	42.7561	13.09027	1.478	1.19813	1.64496	0
2016-08-24 13:34:56.111	42.62538	13.29334	5.127	1.35893	1.76431	5
2016-08-24 13:35:13.728	42.81841	13.15414	4.959	1.39751	1.79322	1
2016-08-24 13:35:37.314	42.63062	13.29289	2.951	1.25292	1.68541	0
2016-08-24 13:36:08.654	42.742	13.2211	8.346	1.50249	1.87249	2
2016-08-24 13:36:26.902	42.8251	13.2393	1.784	1.45735	1.8383	3
2016-08-24 13:36:43.554	42.7281	13.21115	8.169	1.37618	1.77722	2
2016-08-24 13:37:24.175	42.84052	13.16247	7.274	1.78113	2.0869	1
2016-08-24 13:38:14.500	42.80956	13.15822	5.113	1.2343	1.67164	1
2016-08-24 13:38:28.649	42.79293	13.14885	5.449	2.05572	2.30389	1
2016-08-24 13:38:56.107	42.83584	13.16628	6.799	1.27472	1.70157	1
2016-08-24 13:39:20.754	42.67285	13.19719	3.731	1.50794	1.87663	0
2016-08-24 13:39:23.523	42.80144	13.24816	0.948	2.05007	2.29937	0
2016-08-24 13:40:18.235	42.68889	13.2089	9.279	1.09172	1.56707	0
2016-08-24 13:42:04.848	42.76273	13.18124	5.637	1.275	1.70177	1
2016-08-24 13:42:46.252	42.83947	13.15524	6.824	1.04021	1.52966	1
2016-08-24 13:43:13.430	42.7699	13.16288	8.857	1.4437	1.828	2
2016-08-24 13:43:57.395	42.68871	13.25711	7.709	1.74001	2.05489	2
2016-08-24 13:43:59.186	42.80521	13.2065	4.874	1.74564	2.05926	1
2016-08-24 13:44:27.476	42.78683	13.17822	5.646	1.33846	1.74901	1
2016-08-24 13:44:47.825	42.7903	13.17376	5.733	1.36212	1.76669	1
2016-08-24 13:44:55.954	42.83878	13.23534	4.737	1.42295	1.81236	0
2016-08-24 13:45:28.373	42.84089	13.1695	6.949	2.049	2.29851	1
2016-08-24 13:46:39.562	42.76282	13.11183	1.089	1.46937	1.84739	0
2016-08-24 13:47:03.403	42.66174	13.22916	10.118	1.05283	1.53881	0
2016-08-24 13:47:20.491	42.82285	13.16985	7.307	1.59008	1.93926	1
2016-08-24 13:47:29.058	42.82537	13.15095	0.881	1.72767	2.0453	0
2016-08-24 13:48:09.769	42.78193	13.10514	8.516	1.50968	1.87795	2
2016-08-24 13:48:25.611	42.81045	13.15199	5.461	1.84001	2.13295	1
2016-08-24 13:49:11.718	42.83261	13.15892	2.268	1.09235	1.56753	0
2016-08-24 13:49:35.483	42.82629	13.15295	5.714	1.20569	1.65053	1
2016-08-24 13:49:41.816	42.62523	13.31003	6.974	2.29773	2.49985	0
2016-08-24 13:50:04.752	42.62803	13.30655	7.277	2.10075	2.34002	0
2016-08-24 13:50:34.988	42.78204	13.17024	6.11	2.03447	2.2869	1
2016-08-24 13:51:09.715	42.72407	13.21199	7.476	1.52253	1.88772	2
2016-08-24 13:51:23.892	42.79856	13.16382	10.775	1.29992	1.72029	0
2016-08-24 13:51:59.416	42.83902	13.16049	7.281	1.24175	1.67715	1
2016-08-24 13:52:08.165	42.78124	13.19319	4.84	1.34582	1.7545	1
2016-08-24 13:52:39.376	42.73224	13.1701	7.908	2.23089	2.44528	2
2016-08-24 13:53:24.052	42.69804	13.23637	5.684	1.34683	1.75525	0
2016-08-24 13:53:58.630	42.73202	13.21951	7.475	1.42256	1.81207	2
2016-08-24 13:54:02.287	42.59951	13.29534	5.819	1.30467	1.72382	5
2016-08-24 13:54:09.204	42.77748	13.17763	6.841	1.25938	1.6902	1
2016-08-24 13:55:02.843	42.60916	13.25699	7.937	1.64685	1.98284	2
2016-08-24 13:55:24.189	42.75305	13.15446	10.172	1.15344	1.61214	0
2016-08-24 13:55:42.152	42.79517	13.17716	4.075	2.63478	2.78009	1
2016-08-24 13:55:44.269	42.95821	13.17646	1.964	2.10787	2.34574	0
2016-08-24 13:56:22.744	42.77725	13.15266	3.961	1.499	1.86984	0
2016-08-24 13:57:10.271	42.78205	13.18707	5.547	2.28415	2.48874	1
2016-08-24 13:57:31.838	42.80673	13.24258	1.778	1.62791	1.96827	0
2016-08-24 13:58:31.928	42.66523	13.21374	8.283	1.03823	1.52823	2
2016-08-24 13:58:41.705	42.65014	13.25776	4.211	1.48981	1.86288	0
2016-08-24 13:59:02.169	42.65183	13.3149	7.176	1.16906	1.6236	0
2016-08-24 13:59:30.295	42.67043	13.20195	8.238	2.11814	2.35401	2
2016-08-24 14:00:07.157	42.791	13.16156	6.688	1.27238	1.69983	1
2016-08-24 14:00:23.638	42.78601	13.16343	4.099	1.27699	1.70325	0
2016-08-24 14:00:51.619	42.83805	13.16364	7.571	1.53177	1.89475	1
2016-08-24 14:01:28.409	42.71368	13.21594	9.204	1.92813	2.20236	0
2016-08-24 14:02:02.026	42.78417	13.15705	6.455	1.53369	1.8962	1
2016-08-24 14:02:21.654	42.80876	13.24236	2.297	3.97592	3.97982	0
2016-08-24 14:02:54.797	42.82641	13.1602	6.346	2.35209	2.54447	1
2016-08-24 14:03:31.132	42.8131	13.19177	5.7	2.71661	2.84942	1
2016-08-24 14:04:05.648	42.68522	13.20317	7.997	1.78253	2.08798	2
2016-08-24 14:04:23.861	42.82974	13.16546	6.658	1.51974	1.88559	1
2016-08-24 14:04:43.786	42.81057	13.15041	5.05	1.6769	2.00601	1
2016-08-24 14:05:06.110	42.82317	13.16013	6.675	1.82675	2.12255	1
2016-08-24 14:05:13.426	42.74238	13.19873	4.214	1.61972	1.96199	0
2016-08-24 14:05:33.686	42.80053	13.17283	4.06	1.04599	1.53385	1
2016-08-24 14:05:53.001	42.7272	13.21543	6.798	1.38637	1.78486	1
2016-08-24 14:06:23.983	42.83741	13.16166	7.345	1.53816	1.89961	1
2016-08-24 14:06:36.294	42.78223	13.17497	5.291	2.1088	2.34649	1
2016-08-24 14:07:09.311	42.59473	13.26283	7.023	1.37415	1.7757	2
2016-08-24 14:07:38.953	42.69563	13.21717	9.567	1.1881	1.63759	0
2016-08-24 14:07:59.931	42.71813	13.21369	5.326	1.15998	1.61694	1
2016-08-24 14:08:10.492	42.85178	13.25737	1.324	1.41842	1.80895	0
2016-08-24 14:08:40.164	42.78001	13.13777	0.951	1.58703	1.93692	0
2016-08-24 14:08:53.158	42.73954	13.25737	2.061	2.20741	2.4262	0
2016-08-24 14:08:56.885	42.78679	13.15296	4.18	2.24739	2.45872	0
2016-08-24 14:09:15.471	42.81084	13.15356	4.959	1.65722	1.99083	1
2016-08-24 14:09:51.418	42.62062	13.29173	2.364	1.04975	1.53657	0
2016-08-24 14:10:12.836	42.83482	13.1595	6.811	1.46481	1.84394	1
2016-08-24 14:10:38.922	42.83557	13.16339	6.725	1.09604	1.57021	1
2016-08-24 14:10:38.974	42.83688	13.15959	3.382	1.25145	1.68432	0
2016-08-24 14:11:45.395	42.70024	13.18996	6.624	1.27651	1.70289	0
2016-08-24 14:11:48.433	42.81093	13.19047	5.726	1.41174	1.80392	1
2016-08-24 14:12:09.770	42.644	13.26012	1.651	1.39333	1.79009	0
2016-08-24 14:12:17.987	42.81517	13.20294	6.194	1.43711	1.82303	0
2016-08-24 14:12:41.605	42.81817	13.24032	10.303	1.25059	1.68368	0
2016-08-24 14:13:00.344	42.80741	13.21269	4.965	1.58698	1.93688	1
2016-08-24 14:13:22.565	42.80191	13.20993	5.338	1.46133	1.84131	1
2016-08-24 14:14:00.021	42.7614	13.18286	4.161	1.04125	1.53041	0
2016-08-24 14:14:10.155	42.80503	13.19738	6.794	1.28834	1.71167	0
2016-08-24 14:14:17.326	42.59128	13.31122	0.604	1.35554	1.76177	0
2016-08-24 14:14:24.136	42.7802	13.15333	3.58	1.9533	2.22229	0
2016-08-24 14:14:58.838	42.84623	13.2632	1.925	1.52689	1.89103	0
2016-08-24 14:15:04.807	42.76102	13.13269	4.158	1.45257	1.83469	0
2016-08-24 14:15:37.669	42.63007	13.29839	5.881	1.27657	1.70294	0
2016-08-24 14:16:24.465	42.81055	13.16615	6.013	1.08911	1.56516	1
2016-08-24 14:16:35.872	42.76972	13.16254	2.746	1.05431	1.53988	0
2016-08-24 14:16:54.421	42.78419	13.20233	5.245	1.71993	2.0393	1
2016-08-24 14:17:01.100	42.80368	13.20778	5.179	1.53948	1.90062	1
2016-08-24 14:17:14.171	42.79551	13.20341	5.681	1.52573	1.89015	1
2016-08-24 14:17:50.466	42.80758	13.23837	2.467	1.95063	2.22017	0
2016-08-24 14:18:29.301	42.63755	13.22575	7.024	1.38147	1.78119	2
2016-08-24 14:18:59.166	42.77815	13.14439	6.943	1.03355	1.52484	1
2016-08-24 14:19:34.852	42.72637	13.21836	5.54	2.22587	2.4412	1
2016-08-24 14:20:12.629	42.78999	13.15826	3.851	1.1784	1.63046	0
2016-08-24 14:21:00.280	42.72939	13.23799	9.276	1.28448	1.70881	0
2016-08-24 14:21:07.382	42.71567	13.21584	9.437	1.53097	1.89414	0
2016-08-24 14:21:53.554	42.68842	13.17835	7.452	1.09074	1.56635	2
2016-08-24 14:22:08.612	42.75457	13.18085	5.89	1.18531	1.63554	1
2016-08-24 14:22:33.514	42.80527	13.19047	5.275	1.5216	1.88701	1
2016-08-24 14:23:41.943	42.77832	13.17708	3.047	1.40841	1.80142	0
2016-08-24 14:23:47.216	42.92089	13.18704	2.049	1.37603	1.77711	3
2016-08-24 14:23:52.968	42.48246	13.25877	6.796	1.72434	2.04272	0
2016-08-24 14:24:02.209	42.78724	13.18516	5.79	1.58929	1.93865	1
2016-08-24 14:25:32.263	42.672	13.21582	6.517	1.4601	1.84038	0
2016-08-24 14:25:38.718	42.76744	13.10041	0.539	1.41556	1.80679	0
2016-08-24 14:26:00.467	42.80799	13.14987	6.806	2.05343	2.30206	1
2016-08-24 14:26:50.687	42.70977	13.25899	5.846	1.61453	1.958	0
2016-08-24 14:27:20.591	42.78654	13.16735	6.179	1.87783	2.16267	1
2016-08-24 14:27:45.281	42.73307	13.17103	7.862	1.89876	2.17916	2
2016-08-24 14:28:15.681	42.80821	13.21356	2.386	1.56904	1.92317	0
2016-08-24 14:28:46.528	42.81535	13.20349	6.242	2.50335	2.6698	0
2016-08-24 14:29:32.766	42.74552	13.25164	8.22	1.14699	1.60742	2
2016-08-24 14:30:01.884	42.63627	13.25589	5.047	1.40203	1.79662	0
2016-08-24 14:30:06.904	42.77459	13.16853	10.753	1.61606	1.95917	0
2016-08-24 14:30:28.078	42.74226	13.2232	8.235	1.07453	1.55456	2
2016-08-24 14:31:17.749	42.79418	13.17652	4.05	1.10411	1.57609	1
2016-08-24 14:31:30.751	42.73787	13.2442	8.108	1.13745	1.60044	2
2016-08-24 14:32:10.271	42.81114	13.21383	2.588	1.46863	1.84683	0
2016-08-24 14:32:23.859	42.79366	13.14465	0.968	1.56158	1.91747	0
2016-08-24 14:33:48.136	42.65429	13.28115	7.066	1.27482	1.70164	0
2016-08-24 14:34:17.137	42.79746	13.24198	0.881	1.14378	1.60507	0
2016-08-24 14:34:22.705	42.83383	13.16738	7.335	1.46639	1.84514	1
2016-08-24 14:34:31.893	42.83463	13.16601	7.245	1.47641	1.85272	1
2016-08-24 14:35:43.074	42.69965	13.22599	8.386	1.57949	1.93115	2
2016-08-24 14:36:10.739	42.70551	13.15992	7.882	1.55807	1.91479	2
2016-08-24 14:36:26.442	42.77871	13.21308	1.393	1.451	1.83351	0
2016-08-24 14:36:45.004	42.82049	13.14647	6.18	1.80419	2.1049	1
2016-08-24 14:37:36.559	42.75115	13.20526	6.736	2.19426	2.41553	1
2016-08-24 14:38:17.355	42.84977	13.20164	5.716	1.06336	1.54645	0
2016-08-24 14:39:23.464	42.82456	13.15374	7.838	1.02186	1.51638	1
2016-08-24 14:39:45.754	42.80903	13.21239	2.948	2.30842	2.50861	0
2016-08-24 14:40:27.926	42.80624	13.17605	3.538	1.27637	1.70279	0
2016-08-24 14:40:33.210	42.70728	13.29731	5.41	1.3327	1.74471	0
2016-08-24 14:41:08.627	42.73222	13.20199	4.656	1.68752	2.01421	1
2016-08-24 14:41:18.234	42.84624	13.16357	6.496	1.49424	1.86623	1
2016-08-24 14:41:27.265	42.64236	13.25369	7.151	1.47203	1.84941	2
2016-08-24 14:41:38.377	42.86257	13.16751	7.868	1.25431	1.68644	1
2016-08-24 14:41:49.218	42.7549	13.25151	4.277	1.49306	1.86534	0
2016-08-24 14:42:09.549	42.72683	13.21589	6.856	1.75281	2.06484	1
2016-08-24 14:42:40.960	42.79504	13.23199	1.959	2.13718	2.36936	0
2016-08-24 14:43:16.268	42.70542	13.21157	7.94	1.70202	2.02543	2
2016-08-24 14:45:11.524	42.74122	13.19424	4.793	3.1036	3.1841	1
2016-08-24 14:45:46.058	42.81321	13.19073	5.515	1.99923	2.25878	1
2016-08-24 14:45:59.610	42.69951	13.22695	2.971	2.36195	2.55259	0
2016-08-24 14:46:11.405	42.76664	13.16451	3.821	1.47998	1.85543	0
2016-08-24 14:47:17.500	42.8159	13.19836	1.019	1.34544	1.75422	0
2016-08-24 14:47:29.110	42.79492	13.21107	2.289	1.04598	1.53384	0
2016-08-24 14:47:41.967	42.76496	13.18214	8.849	1.39549	1.79171	2
2016-08-24 14:48:33.900	42.76599	13.09934	0.556	1.03505	1.52592	0
2016-08-24 14:49:38.426	42.64655	13.23645	8.019	1.90859	2.18691	2
2016-08-24 14:50:16.251	42.77624	13.17038	6.666	1.13207	1.5965	1
2016-08-24 14:50:37.702	42.70254	13.24301	6.271	1.13524	1.59883	0
2016-08-24 14:50:45.217	42.78162	13.17636	5.808	1.02775	1.52064	1
2016-08-24 14:51:38.894	42.63613	13.2922	8.31	1.95571	2.2242	0
2016-08-24 14:51:41.458	42.82285	13.15154	7.601	1.6181	1.96074	1
2016-08-24 14:52:12.285	42.80074	13.1579	5.518	1.869	2.15571	1
2016-08-24 14:52:42.424	42.8146	13.14097	5.92	1.05921	1.54344	1
2016-08-24 14:54:00.904	42.82352	13.1668	6.472	1.30402	1.72333	1
2016-08-24 14:54:33.945	42.82559	13.1468	7.522	1.21324	1.6561	1
2016-08-24 14:54:51.096	42.76914	13.16295	3.433	1.35349	1.76024	0
2016-08-24 14:55:38.083	42.61686	13.24135	8.541	1.47054	1.84828	0
2016-08-24 14:57:04.722	42.78613	13.16516	4.638	1.28058	1.70591	1
2016-08-24 14:57:16.045	42.62226	13.29617	4.696	1.02074	1.51557	5
2016-08-24 14:58:01.231	42.73118	13.2186	8.335	1.15755	1.61516	2
2016-08-24 14:58:13.697	42.81994	13.17639	7.685	1.10964	1.58012	1
2016-08-24 14:58:41.421	42.7883	13.16519	6.141	1.43847	1.82406	1
2016-08-24 14:59:10.869	42.7878	13.1653	6.723	1.09342	1.5683	1
2016-08-24 15:00:20.071	42.84318	13.14948	7.906	1.52628	1.89057	0
2016-08-24 15:00:30.594	42.76365	12.97096	7.452	2.32064	2.51862	0
2016-08-24 15:00:35.187	42.72913	13.19872	6.795	1.38515	1.78395	1
2016-08-24 15:01:02.002	42.83077	13.15639	6.344	1.22906	1.66777	1
2016-08-24 15:01:15.096	42.80206	13.24195	1.378	1.14979	1.60947	0
2016-08-24 15:01:22.565	42.81873	13.20015	5.514	1.39132	1.78858	1
2016-08-24 15:02:22.022	42.64307	13.29995	3.806	2.44995	2.62535	5
2016-08-24 15:02:46.068	42.8244	13.14979	7.55	2.06255	2.30936	1
2016-08-24 15:03:26.885	42.81281	13.24363	2.118	1.22918	1.66786	0
2016-08-24 15:04:26.195	42.81436	13.13236	5.992	1.0736	1.55388	1
2016-08-24 15:05:08.993	42.80404	13.23293	2.66	1.39571	1.79187	0
2016-08-24 15:05:26.555	42.81651	13.18631	6.021	1.75821	2.06904	1
2016-08-24 15:06:00.465	42.74672	13.18079	5.325	1.28836	1.71169	1
2016-08-24 15:06:51.995	42.79053	13.23679	2.594	1.15234	1.61134	0
2016-08-24 15:07:02.513	42.63747	13.24763	6.899	1.30322	1.72274	2
2016-08-24 15:07:22.058	42.75848	13.17309	8.733	1.35942	1.76467	2
2016-08-24 15:07:43.375	42.80514	13.2076	4.984	1.25056	1.68367	1
2016-08-24 15:07:49.250	42.74336	13.19541	8.621	1.02984	1.52215	2
2016-08-24 15:08:09.881	42.83634	13.16247	7.247	1.41781	1.80849	1
2016-08-24 15:08:23.865	42.7004	13.22721	7.337	2.2008	2.42083	2
2016-08-24 15:09:07.724	42.81348	13.19285	5.833	1.95861	2.2265	1
2016-08-24 15:09:52.634	42.76174	13.16543	4.644	1.23862	1.67484	0
2016-08-24 15:10:02.411	42.78939	13.13824	3.325	1.30397	1.7233	0
2016-08-24 15:10:58.575	42.79174	13.17356	6.144	1.10644	1.57779	1
2016-08-24 15:11:14.563	42.84261	13.1533	7.961	1.0348	1.52574	0
2016-08-24 15:12:11.945	42.66895	13.21699	6.932	1.09252	1.56764	2
2016-08-24 15:12:35.496	42.76351	13.14982	3.506	1.09689	1.57083	0
2016-08-24 15:13:17.656	42.77451	13.16114	4.774	1.12102	1.58843	1
2016-08-24 15:13:50.250	42.72406	13.22648	6.242	1.50102	1.87138	0
2016-08-24 15:14:00.735	42.70193	13.23941	7.527	1.18393	1.63453	2
2016-08-24 15:15:53.894	42.80977	13.15852	0.776	1.61864	1.96115	0
2016-08-24 15:16:38.918	42.77649	13.16615	3.451	1.28549	1.70956	0
2016-08-24 15:17:01.633	42.81897	13.22694	3.266	1.48533	1.85948	0
2016-08-24 15:18:28.383	42.77051	13.19678	6.728	1.07723	1.55652	1
2016-08-24 15:18:38.091	42.83332	13.15912	9.197	1.11462	1.58375	0
2016-08-24 15:18:46.088	42.61708	13.26473	7.221	1.42524	1.81408	2
2016-08-24 15:19:02.541	42.80565	13.1512	4.643	1.03614	1.52672	1
2016-08-24 15:19:32.552	42.78246	13.13241	7.538	1.06282	1.54606	0
2016-08-24 15:19:51.492	42.72926	13.2143	6.596	1.49054	1.86342	1
2016-08-24 15:20:26.976	42.65713	13.21554	7.931	1.92093	2.19666	2
2016-08-24 15:21:50.990	42.77359	13.23761	11.493	1.43241	1.81948	0
2016-08-24 15:22:50.650	42.67023	13.2093	5.632	1.02714	1.5202	0
2016-08-24 15:22:52.501	42.7906	13.18896	3.151	1.00797	1.50635	0
2016-08-24 15:23:30.972	42.77989	13.17416	6.4	1.13151	1.5961	1
2016-08-24 15:23:43.623	42.73826	13.19849	8.164	1.78755	2.0919	2
2016-08-24 15:24:06.280	42.74061	13.19601	8.506	1.112	1.58184	2
2016-08-24 15:24:20.138	42.83547	13.16703	7.511	1.05725	1.54201	1
2016-08-24 15:24:42.858	42.73879	13.21664	9.204	1.29837	1.71914	0
2016-08-24 15:25:50.289	42.84263	13.28628	1.452	1.41439	1.80592	0
2016-08-24 15:26:09.799	42.78269	13.16892	6.379	1.66648	1.99797	1
2016-08-24 15:26:22.698	42.81398	13.19221	5.594	2.41871	2.59946	1
2016-08-24 15:26:53.650	42.72349	13.23171	5.547	1.72341	2.042	0
2016-08-24 15:27:10.670	42.80949	13.16952	5.6	1.48019	1.85558	1
2016-08-24 15:27:49.906	42.83	13.16799	7.642	1.20171	1.6476	1
2016-08-24 15:28:07.945	42.7688	13.19406	6.521	1.88488	2.16822	1
2016-08-24 15:28:44.673	42.69835	13.22418	7.7	1.13881	1.60143	2
2016-08-24 15:29:09.121	42.67334	13.19593	5.939	1.53482	1.89707	0
2016-08-24 15:30:36.668	42.65115	13.29776	6.466	1.28061	1.70594	0
2016-08-24 15:30:51.257	42.70497	13.21126	8.673	1.54224	1.90272	2
2016-08-24 15:31:33.982	42.80701	13.2371	2.654	1.10229	1.57476	0
2016-08-24 15:31:49.199	42.78155	13.16849	6.503	1.13952	1.60195	1
2016-08-24 15:32:12.901	42.83577	13.23288	4.556	1.46076	1.84088	0
2016-08-24 15:32:15.703	42.81589	13.20187	5.649	1.49387	1.86595	1
2016-08-24 15:32:28.574	42.61886	13.28917	3.895	1.27991	1.70542	5
2016-08-24 15:32:29.630	42.76141	13.18293	5.594	1.26835	1.69684	1
2016-08-24 15:34:00.089	42.90292	13.12258	5.722	1.01736	1.51313	0
2016-08-24 15:34:04.707	42.81791	13.17383	6.74	1.4636	1.84303	1
2016-08-24 15:34:32.733	42.84101	13.16225	7.265	1.18705	1.63681	1
2016-08-24 15:35:25.740	42.62812	13.24829	7.758	1.57634	1.92875	2
2016-08-24 15:35:46.470	42.72696	13.23396	4.665	1.66235	1.99479	0
2016-08-24 15:36:07.392	42.64557	13.29966	3.175	1.52821	1.89203	5
2016-08-24 15:36:23.744	42.72696	13.19965	8.198	1.27404	1.70106	2
2016-08-24 15:36:40.356	42.63812	13.16485	11.6	2.1437	2.37462	0
2016-08-24 15:37:16.240	42.74197	13.22361	8.301	2.16907	2.39512	2
2016-08-24 15:37:40.160	42.74304	13.22532	7.986	1.38681	1.78519	2
2016-08-24 15:38:02.245	42.76712	13.17847	5.778	1.43722	1.82311	1
2016-08-24 15:38:34.622	42.65293	13.29633	1.524	1.38051	1.78047	0
2016-08-24 15:38:47.767	42.82986	13.15408	2.607	1.02344	1.51752	0
2016-08-24 15:38:52.645	42.59551	13.21297	6.468	1.04934	1.53628	0
2016-08-24 15:39:28.730	42.80497	13.23727	3.915	2.87862	2.98816	0
2016-08-24 15:40:01.344	42.63707	13.25461	7.014	1.69102	2.01691	2
2016-08-24 15:40:35.424	42.83147	13.15688	6.356	1.57853	1.93042	1
2016-08-24 15:40:52.641	42.83382	13.15964	6.368	1.03354	1.52483	1
2016-08-24 15:41:39.325	42.80351	13.20943	2.818	1.2441	1.67888	0
2016-08-24 15:41:50.409	42.63821	13.23824	7.471	1.59925	1.94628	2
2016-08-24 15:42:11.118	42.63349	13.24353	5.527	1.33869	1.74918	0
2016-08-24 15:42:16.712	42.80224	13.23803	0.641	1.38337	1.78261	0
2016-08-24 15:42:37.493	42.7567	13.20261	4.857	2.04543	2.29566	1
2016-08-24 15:43:15.252	42.79562	13.17723	4.031	1.62411	1.96535	0
2016-08-24 15:44:09.046	42.68027	13.29339	1.489	1.36723	1.77051	0
2016-08-24 15:44:10.898	42.73008	13.17128	7.806	1.83151	2.12629	2
2016-08-24 15:44:38.564	42.64223	13.31263	7.199	2.05422	2.30269	0
2016-08-24 15:45:38.323	42.78757	13.16631	5.01	1.23898	1.6751	1
2016-08-24 15:46:36.074	42.81049	13.2378	3.364	0.99918	1.50001	0
2016-08-24 15:46:50.396	42.80197	13.19317	4.747	1.31056	1.7282	1
2016-08-24 15:47:08.887	42.68226	13.18092	7.291	1.02244	1.5168	2
2016-08-24 15:47:32.562	42.62883	13.29594	5.058	1.00883	1.50697	5
2016-08-24 15:47:59.694	42.75556	13.20259	6.616	1.02538	1.51893	1
2016-08-24 15:48:12.760	42.77634	13.17681	5.376	1.30633	1.72506	1
2016-08-24 15:48:14.596	42.83735	13.20566	2.121	1.42555	1.81432	0
2016-08-24 15:48:43.517	42.79509	13.2368	1.401	1.52816	1.892	0
2016-08-24 15:49:34.788	42.79884	13.19003	4.784	1.81999	2.11726	1
2016-08-24 15:49:37.759	42.69016	13.23365	8.095	1.94888	2.21879	2
2016-08-24 15:50:10.611	42.80707	13.24113	1.851	1.35985	1.76499	0
2016-08-24 15:50:38.872	42.82381	13.16893	6.726	1.57873	1.93057	1
2016-08-24 15:50:53.789	42.77461	13.09837	0.44	1.43974	1.82501	0
2016-08-24 15:51:04.888	42.81384	13.19959	6.026	1.34703	1.7554	0
2016-08-24 15:51:43.295	42.67866	13.21658	3.153	1.14502	1.60598	0
2016-08-24 15:52:09.659	42.78323	13.18738	6.874	1.11875	1.58677	1
2016-08-24 15:52:40.192	42.77536	13.16671	9.045	1.18507	1.63536	2
2016-08-24 15:52:58.196	42.74892	13.19855	4.642	1.11123	1.58129	1
2016-08-24 15:53:27.870	42.6987	13.22486	8.596	1.4547	1.8363	2
2016-08-24 15:53:42.845	42.78832	13.16698	6.539	1.59168	1.94048	1
2016-08-24 15:54:17.895	42.81463	13.17784	1.329	1.00687	1.50556	0
2016-08-24 15:55:05.671	42.80865	13.15235	5.383	1.53233	1.89517	1
2016-08-24 15:55:29.841	42.82292	13.16452	6.874	1.26534	1.69461	1
2016-08-24 15:56:28.113	42.80104	13.20437	5.09	1.19697	1.64411	1
2016-08-24 15:56:46.339	42.80619	13.23758	2.689	2.84133	2.95605	0
2016-08-24 15:56:47.788	42.88098	13.17956	3.096	3.23321	3.29871	0
2016-08-24 15:57:48.661	42.80519	13.18273	7.072	1.12478	1.59118	1
2016-08-24 15:58:23.060	42.85376	13.14639	0.051	1.53369	1.89621	0
2016-08-24 15:58:46.788	42.8221	13.23173	2.577	1.21538	1.65768	0
2016-08-24 15:59:00.619	42.79155	13.21717	4.499	1.20248	1.64817	1
2016-08-24 15:59:08.450	42.76207	13.18036	5.393	1.27978	1.70532	1
2016-08-24 15:59:20.271	42.74585	13.18948	3.523	1.35073	1.75817	0
2016-08-24 15:59:56.747	42.59526	13.26237	7.339	1.21163	1.65491	2
2016-08-24 16:02:11.947	42.59765	13.27253	7.002	1.51314	1.88057	2
2016-08-24 16:02:16.894	42.78226	13.16791	6.442	1.37938	1.77962	1
2016-08-24 16:02:55.498	42.76124	13.15144	0.968	1.33862	1.74913	0
2016-08-24 16:03:18.706	42.84699	13.16341	7.187	1.42837	1.81644	1
2016-08-24 16:03:22.759	42.62786	13.29204	4.501	1.65501	1.98913	5
2016-08-24 16:03:28.632	42.75218	13.16835	10.482	1.53413	1.89654	0
2016-08-24 16:04:31.188	42.61964	13.29735	3.865	1.4459	1.82966	5
2016-08-24 16:05:16.869	42.76381	13.17873	5.579	1.33469	1.74619	1
2016-08-24 16:05:39.716	42.75391	13.22763	3.674	1.00235	1.5023	0
2016-08-24 16:05:44.402	42.75952	13.15995	10.503	1.12079	1.58826	0
2016-08-24 16:05:56.133	42.53708	13.3046	3.0	1.14768	1.60792	0
2016-08-24 16:06:02.990	42.77219	13.24179	2.152	1.52603	1.89038	0
2016-08-24 16:06:37.083	42.74312	13.1859	8.412	1.595	1.94303	2
2016-08-24 16:06:58.156	42.74543	13.16521	8.324	1.12799	1.59353	2
2016-08-24 16:07:47.249	42.65585	13.21703	6.564	1.21985	1.66098	0
2016-08-24 16:07:56.473	42.80071	13.22737	1.38	1.05532	1.54062	0
2016-08-24 16:08:53.711	42.76515	13.188	7.649	1.1493	1.60911	0
2016-08-24 16:09:21.738	42.74442	13.16596	8.236	1.48002	1.85545	2
2016-08-24 16:10:20.539	42.81218	13.16951	5.554	1.03679	1.52719	1
2016-08-24 16:10:39.366	42.8101	13.16083	5.516	1.29903	1.71962	1
2016-08-24 16:10:53.196	42.66947	13.203	8.254	1.18942	1.63856	2
2016-08-24 16:11:02.959	42.80796	13.18958	5.509	1.09678	1.57075	1
2016-08-24 16:11:23.590	42.74338	13.19766	8.063	1.05204	1.53824	2
2016-08-24 16:12:05.368	42.79157	13.17342	6.263	1.89638	2.17728	1
2016-08-24 16:12:59.632	42.81174	13.24176	2.159	1.54102	1.90179	0
2016-08-24 16:13:26.766	42.63198	13.17703	3.718	1.35558	1.7618	0
2016-08-24 16:13:53.027	42.63899	13.23336	7.139	1.46544	1.84442	2
2016-08-24 16:14:01.114	42.80469	13.15386	5.366	1.54945	1.90821	1
2016-08-24 16:14:25.420	42.81472	13.19262	5.967	2.14817	2.37822	1
2016-08-24 16:16:25.744	42.82139	13.16941	6.067	1.23867	1.67487	1
2016-08-24 16:16:41.252	42.83575	13.23545	0.164	2.53774	2.69853	0
2016-08-24 16:17:54.779	42.79739	13.11355	6.576	1.06339	1.54647	1
2016-08-24 16:18:13.466	42.78489	13.14133	0.462	1.31353	1.73041	0
2016-08-24 16:18:23.103	42.67491	13.21451	10.432	1.49578	1.8674	0
2016-08-24 16:19:19.149	42.72526	13.20223	7.81	1.02228	1.51669	2
2016-08-24 16:19:34.022	42.62738	13.23057	8.358	1.28993	1.71286	2
2016-08-24 16:19:39.336	42.8152	13.1947	5.87	1.64596	1.98215	1
2016-08-24 16:19:46.894	42.70769	13.21416	8.31	1.75214	2.06431	2
2016-08-24 16:20:00.417	42.6818	13.29297	1.467	1.49089	1.86369	0
2016-08-24 16:20:08.912	42.81149	13.1524	5.143	1.44435	1.82849	1
2016-08-24 16:20:40.107	42.63719	13.24691	7.071	1.51076	1.87877	2
2016-08-24 16:21:12.851	42.77402	13.10498	0.731	1.47305	1.85018	0
2016-08-24 16:21:18.154	42.67268	13.2884	2.579	1.54407	1.90411	0
2016-08-24 16:21:47.061	42.65621	13.27631	3.523	1.1547	1.61307	0
2016-08-24 16:22:10.741	42.73926	13.19731	7.325	1.06819	1.54995	0
2016-08-24 16:22:23.532	42.7823	13.17544	5.593	1.19717	1.64426	1
2016-08-24 16:22:33.183	42.7755	13.18551	6.297	1.09429	1.56893	1
2016-08-24 16:23:03.597	42.80596	13.20917	4.475	1.21557	1.65781	1
2016-08-24 16:23:13.982	42.76693	13.10147	0.909	1.46917	1.84724	0
2016-08-24 16:23:27.549	42.63133	13.22975	7.306	1.26256	1.69255	2
2016-08-24 16:23:33.705	42.70285	13.18026	7.857	1.40849	1.80148	2
2016-08-24 16:23:48.478	42.87519	13.12524	10.022	1.20856	1.65265	0
2016-08-24 16:23:58.614	42.82269	13.16016	6.791	1.19232	1.64069	1
2016-08-24 16:24:29.217	42.6249	13.29316	3.849	1.41681	1.80774	5
2016-08-24 16:24:50.511	42.81422	13.19537	5.45	1.26549	1.69472	1
2016-08-24 16:25:22.956	42.77485	13.14374	9.897	1.10371	1.5758	0
2016-08-24 16:25:32.454	42.72244	13.19354	9.484	1.14169	1.60354	0
2016-08-24 16:25:42.962	42.62228	13.29344	2.792	1.22681	1.66611	0
2016-08-24 16:26:27.944	42.77607	13.20255	5.417	1.85742	2.14661	1
2016-08-24 16:26:51.787	42.70606	13.23046	7.205	1.13473	1.59845	2
2016-08-24 16:27:06.082	42.80435	13.20795	5.032	2.47837	2.64898	1
2016-08-24 16:27:28.707	42.71447	13.12204	9.025	1.62394	1.96522	0
2016-08-24 16:27:46.700	42.76683	13.15701	9.218	1.12871	1.59405	2
2016-08-24 16:28:54.272	42.82568	13.23658	10.33	2.15999	2.38778	0
2016-08-24 16:29:06.053	42.66331	13.21776	7.356	2.03285	2.2856	2
2016-08-24 16:29:35.465	42.72926	13.20975	7.071	1.35238	1.75941	2
2016-08-24 16:29:41.218	42.73926	13.19318	5.157	1.33605	1.74721	1
2016-08-24 16:30:06.415	42.80913	13.24024	2.151	1.33741	1.74822	0
2016-08-24 16:31:15.366	42.7899	13.19552	3.758	1.65505	1.98916	0
2016-08-24 16:31:59.632	42.6529	13.28065	4.362	1.22594	1.66547	5
2016-08-24 16:33:16.477	42.72337	13.24424	4.503	1.74562	2.05925	0
2016-08-24 16:33:44.620	42.77211	13.18426	5.501	1.46489	1.844	1
2016-08-24 16:34:02.985	42.7135	13.1426	9.717	1.21662	1.65859	0
2016-08-24 16:34:48.293	42.74627	13.2406	3.984	2.96891	3.06634	0
2016-08-24 16:35:41.066	42.80094	13.21066	5.122	1.18494	1.63527	1
2016-08-24 16:35:55.265	42.84136	13.16803	6.38	1.09442	1.56903	1
2016-08-24 16:36:25.508	42.75816	13.23011	8.648	1.50922	1.8776	2
2016-08-24 16:36:57.738	42.8198	13.22625	3.559	1.29321	1.7153	0
2016-08-24 16:37:12.280	42.76871	13.157	3.226	2.2102	2.42846	0
2016-08-24 16:37:42.610	42.77518	13.10025	1.037	1.16222	1.61858	0
2016-08-24 16:38:15.277	42.84737	13.16101	7.198	1.29275	1.71496	1
2016-08-24 16:38:18.059	42.69082	13.23096	7.003	1.72264	2.0414	2
2016-08-24 16:38:30.523	42.79701	13.22005	5.217	1.22544	1.6651	1
2016-08-24 16:39:31.968	42.78525	13.14519	3.76	1.10512	1.57683	0
2016-08-24 16:39:53.986	42.73732	13.19519	5.217	2.41892	2.59962	1
2016-08-24 16:42:41.999	42.75523	12.99967	9.303	1.08174	1.5598	0
2016-08-24 16:42:50.064	42.75357	13.16443	3.549	1.03968	1.52927	0
2016-08-24 16:43:04.763	42.82894	13.1612	5.222	1.15804	1.61552	1
2016-08-24 16:43:31.908	42.80087	13.23241	1.562	1.60931	1.954	0
2016-08-24 16:43:45.360	42.75592	13.18362	5.647	1.38718	1.78547	1
2016-08-24 16:43:59.029	42.77951	13.22562	11.99	1.49851	1.86947	0
2016-08-24 16:45:02.703	42.73742	13.19435	5.214	1.00233	1.50228	1
2016-08-24 16:45:43.748	42.80744	13.24021	2.541	1.76905	2.07748	0
2016-08-24 16:46:43.187	42.73008	13.24905	2.846	1.21141	1.65475	0
2016-08-24 16:46:46.603	42.78677	13.18902	4.929	1.04524	1.53331	1
2016-08-24 16:47:49.618	42.76465	13.19096	6.168	1.07317	1.55357	1
2016-08-24 16:48:21.722	42.80801	13.21304	5.043	1.23112	1.66929	1
2016-08-24 16:48:34.413	42.70163	13.2415	7.247	1.0829	1.56064	2
2016-08-24 16:48:52.213	42.75891	13.15124	1.323	1.32932	1.74218	0
2016-08-24 16:49:20.247	42.78667	13.17529	5.765	1.80374	2.10454	1
2016-08-24 16:50:07.214	42.79364	13.16801	6.72	1.00175	1.50186	1
2016-08-24 16:50:26.818	42.70931	13.18919	6.479	1.15006	1.60967	1
2016-08-24 16:51:06.733	42.7884	13.14958	8.678	1.45302	1.83504	2
2016-08-24 16:51:22.760	42.84407	13.15352	7.421	1.84771	2.13898	1
2016-08-24 16:53:21.071	42.6745	13.31392	10.951	1.0073	1.50587	0
2016-08-24 16:53:32.959	42.7395	13.24932	5.42	1.12159	1.58885	0
2016-08-24 16:54:30.675	42.62575	13.29425	5.875	2.35392	2.54597	0
2016-08-24 16:54:56.817	42.81139	13.20566	4.531	1.6443	1.98088	1
2016-08-24 16:55:06.719	42.82976	13.16824	7.062	1.29192	1.71434	1
2016-08-24 16:55:28.290	42.80082	13.17657	5.561	1.51477	1.88182	1
2016-08-24 16:55:50.987	42.74855	13.25232	1.379	1.23422	1.67158	0
2016-08-24 16:56:29.618	42.73341	13.22072	6.07	1.38092	1.78077	1
2016-08-24 16:56:37.492	42.79084	13.2389	1.788	1.54132	1.90202	0
2016-08-24 16:57:00.475	42.68197	13.21404	8.041	1.16676	1.62192	2
2016-08-24 16:57:22.894	42.66967	13.29477	2.326	2.32156	2.51938	0
2016-08-24 16:58:23.582	42.79854	13.21003	4.78	1.12225	1.58933	1
2016-08-24 16:58:36.542	42.63198	13.29905	4.381	1.23848	1.67473	5
2016-08-24 16:59:27.701	42.76759	13.18166	5.404	1.09878	1.57221	1
2016-08-24 16:59:53.722	42.80633	13.16275	9.179	1.07073	1.5518	0
2016-08-24 16:59:54.674	42.64729	13.22559	7.759	1.55211	1.91025	2
2016-08-24 17:00:09.226	42.71322	13.22779	7.221	1.62209	1.9638	2
2016-08-24 17:00:18.205	42.7468	13.23632	8.963	1.51801	1.88428	2
2016-08-24 17:00:46.048	42.72104	13.23084	5.881	1.42654	1.81506	0
2016-08-24 17:00:53.231	42.62985	13.29057	2.768	1.5538	1.91153	0
2016-08-24 17:01:13.741	42.64671	13.22512	7.803	1.1823	1.63333	2
2016-08-24 17:01:50.014	42.81223	13.19546	9.614	1.21286	1.65582	0
2016-08-24 17:02:25.020	42.80469	13.25214	2.687	1.00165	1.50179	0
2016-08-24 17:02:55.525	42.635	13.23972	6.856	1.3532	1.76002	2
2016-08-24 17:03:55.477	42.82734	13.15847	7.987	1.11384	1.58319	0
2016-08-24 17:04:00.492	42.63278	13.30512	3.398	1.64821	1.98389	5
2016-08-24 17:04:24.404	42.77338	13.15195	9.348	1.11148	1.58147	0
2016-08-24 17:04:42.541	42.71831	13.21929	6.932	1.02293	1.51715	2
2016-08-24 17:05:11.050	42.73703	13.24238	8.377	1.08578	1.56274	2
2016-08-24 17:06:16.810	42.76849	13.25628	1.148	1.14306	1.60454	0
2016-08-24 17:06:37.942	42.66238	13.18787	9.062	1.07802	1.5571	0
2016-08-24 17:07:12.537	42.63462	13.31354	6.15	1.05572	1.5409	0
2016-08-24 17:07:28.863	42.80445	13.20642	4.646	1.44425	1.82841	1
2016-08-24 17:08:12.419	42.8028	13.2384	1.821	1.21508	1.65745	0
2016-08-24 17:08:35.689	42.70685	13.15005	1.637	1.20704	1.65153	0
2016-08-24 17:09:42.659	42.74735	13.2241	5.226	1.31301	1.73003	1
2016-08-24 17:10:12.293	42.62334	13.24584	6.175	1.0899	1.56574	0
2016-08-24 17:11:05.685	42.52638	13.32611	10.945	1.03465	1.52564	0
2016-08-24 17:11:35.993	42.81355	13.16542	6.26	1.52555	1.89001	1
2016-08-24 17:11:53.158	42.76698	13.17891	5.705	1.85138	2.14187	1
2016-08-24 17:12:17.668	42.76262	13.18255	5.424	1.45454	1.83618	1
2016-08-24 17:12:38.815	42.81803	13.20057	5.9	1.97311	2.23801	0
2016-08-24 17:13:52.298	42.83663	13.16303	7.189	1.35594	1.76207	1
2016-08-24 17:14:20.800	42.70361	13.23	7.278	1.77721	2.08384	2
2016-08-24 17:15:59.315	42.75521	13.2006	5.119	1.17991	1.63157	1
2016-08-24 17:16:24.264	42.80154	13.2117	1.811	1.1437	1.60501	0
2016-08-24 17:16:43.532	42.6379	13.25486	7.271	2.3719	2.56078	2
2016-08-24 17:17:04.189	42.7279	13.25511	2.136	1.54764	1.90683	0
2016-08-24 17:17:08.686	42.82432	13.15576	7.609	1.83256	2.1271	1
2016-08-24 17:17:53.831	42.80897	13.15378	5.54	1.62862	1.96882	1
2016-08-24 17:18:17.926	42.82698	13.15627	8.153	1.12638	1.59235	0
2016-08-24 17:18:32.273	42.65778	13.21284	8.319	1.5461	1.90566	2
2016-08-24 17:18:47.913	42.64705	13.23889	7.556	1.24309	1.67814	2
2016-08-24 17:19:26.590	42.80261	13.16732	5.987	1.48619	1.86013	1
2016-08-24 17:20:33.129	42.80164	13.16435	5.611	2.03826	2.28993	1
2016-08-24 17:21:03.519	42.7077	13.2184	8.499	1.31727	1.7332	2
2016-08-24 17:21:43.104	42.76013	13.19637	6.277	1.0258	1.51924	1
2016-08-24 17:22:07.286	42.80524	13.2384	2.273	1.53637	1.89825	0
2016-08-24 17:22:33.507	42.77992	13.171	5.592	1.41669	1.80765	1
2016-08-24 17:22:58.226	42.63666	13.25375	7.324	1.35958	1.76479	2
2016-08-24 17:23:04.297	42.7477	13.20925	6.134	1.23417	1.67155	1
2016-08-24 17:23:29.050	42.82616	13.16459	6.517	1.59735	1.94482	1
2016-08-24 17:24:00.255	42.815	13.19645	5.741	1.33395	1.74564	1
2016-08-24 17:24:33.332	42.7484	13.22488	6.607	1.00971	1.5076	1
2016-08-24 17:24:44.598	42.75634	13.15922	8.692	1.09002	1.56582	2
2016-08-24 17:25:41.291	42.72993	13.24123	10.923	1.851	2.14157	0
2016-08-24 17:25:53.651	42.77984	13.17678	6.323	1.53662	1.89844	1
2016-08-24 17:26:11.426	42.82392	13.24345	2.09	1.44087	1.82587	0
2016-08-24 17:27:02.382	42.82679	13.23457	4.179	1.9566	2.22491	0
2016-08-24 17:27:34.874	42.80994	13.15483	5.013	1.53854	1.8999	1
2016-08-24 17:28:13.744	42.77182	13.18873	6.777	1.20985	1.6536	1
2016-08-24 17:28:31.016	42.84043	13.15863	7.615	1.40323	1.79752	1
2016-08-24 17:28:47.311	42.81001	13.15604	4.802	1.24444	1.67914	1
2016-08-24 17:29:26.959	42.61143	13.26069	7.218	1.01387	1.51061	2
2016-08-24 17:29:53.864	42.61958	13.2828	7.746	2.56971	2.72532	0
2016-08-24 17:30:09.716	42.77811	13.15401	1.438	1.90878	2.18707	0
2016-08-24 17:30:34.460	42.81615	13.19935	5.677	1.15077	1.61019	1
2016-08-24 17:30:55.384	42.79611	13.17623	5.14	1.09649	1.57054	1
2016-08-24 17:31:17.893	42.62253	13.24077	6.688	1.94773	2.21787	2
2016-08-24 17:31:47.825	42.70443	13.21489	2.966	1.25633	1.68793	0
2016-08-24 17:32:36.795	42.80778	13.20601	4.891	1.27577	1.70235	1
2016-08-24 17:32:42.225	42.82752	13.15965	6.019	1.36387	1.768	1
2016-08-24 17:33:01.914	42.85491	13.21163	5.924	1.03336	1.5247	0
2016-08-24 17:33:58.442	42.79186	13.17233	6.01	1.3034	1.72287	1
2016-08-24 17:34:35.176	42.75009	13.19866	6.276	1.11563	1.5845	1
2016-08-24 17:34:50.251	42.61717	13.30835	3.851	1.36254	1.76701	5
2016-08-24 17:35:36.381	42.72379	13.23292	5.288	1.20098	1.64707	0
2016-08-24 17:35:49.515	42.74019	13.18975	10.019	1.14712	1.60752	0
2016-08-24 17:35:52.085	42.83727	13.15893	7.058	1.07125	1.55218	1
2016-08-24 17:36:05.435	42.68118	13.26531	5.938	1.11479	1.58388	0
2016-08-24 17:36:19.892	42.81333	13.15672	0.876	1.11508	1.58409	0
2016-08-24 17:36:35.838	42.7426	13.19676	7.249	1.4325	1.81955	0
2016-08-24 17:37:09.351	42.8119	13.20562	4.713	1.74633	2.0598	1
2016-08-24 17:37:38.285	42.81695	13.24185	2.255	1.25107	1.68404	0
2016-08-24 17:38:01.403	42.81504	13.25049	2.725	2.80642	2.92608	0
2016-08-24 17:38:52.549	42.62581	13.29386	3.882	1.86776	2.15474	5
2016-08-24 17:39:15.071	42.8186	13.16856	6.708	1.09188	1.56718	1
2016-08-24 17:39:28.892	42.7298	13.16911	7.795	1.36784	1.77098	2
2016-08-24 17:39:51.822	42.69558	13.2475	8.294	1.26606	1.69514	2
2016-08-24 17:40:17.135	42.69266	13.24867	7.251	1.51634	1.88301	2
2016-08-24 17:40:19.334	42.83731	13.16006	7.236	1.60514	1.9508	1
2016-08-24 17:40:39.124	42.67314	13.21625	7.691	1.33212	1.74427	2
2016-08-24 17:41:17.496	42.81227	13.09169	7.666	1.16443	1.6202	1
2016-08-24 17:43:19.303	42.65632	13.21394	8.143	1.17999	1.63163	2
2016-08-24 17:43:45.334	42.77804	13.15192	4.006	1.819	2.11649	0
2016-08-24 17:44:18.794	42.73026	13.15939	8.335	1.55793	1.91468	2
2016-08-24 17:44:31.068	42.7892	13.16362	4.884	1.28069	1.706	1
2016-08-24 17:45:04.212	42.82298	13.14857	0.308	1.17424	1.6274	0
2016-08-24 17:45:59.863	42.71086	13.24296	7.353	3.72371	3.74388	2
2016-08-24 17:46:10.364	42.66018	13.21441	7.604	4.43233	4.41895	2
2016-08-24 17:46:51.958	42.82293	13.14948	7.368	1.95638	2.22474	1
2016-08-24 17:47:57.221	42.66292	13.22267	7.003	2.26313	2.47156	2
2016-08-24 17:48:32.804	42.6697	13.21479	7.699	1.69876	2.0229	2
2016-08-24 17:48:45.154	42.7941	13.23546	1.737	1.85312	2.14323	0
2016-08-24 17:49:27.954	42.6686	13.21469	5.455	1.26613	1.69519	0
2016-08-24 17:49:44.596	42.67145	13.20935	7.38	1.28155	1.70664	2
2016-08-24 17:49:57.700	42.77007	13.24029	3.112	2.14671	2.37705	0
2016-08-24 17:50:55.532	42.74434	13.19919	7.29	1.88629	2.16933	0
2016-08-24 17:51:17.860	42.76622	13.17845	5.685	1.14355	1.6049	1
2016-08-24 17:51:51.901	42.67569	13.20506	7.614	1.53	1.8934	2
2016-08-24 17:52:03.526	42.79947	13.23442	1.602	1.85105	2.14161	0
2016-08-24 17:52:17.603	42.79321	13.18616	3.62	1.72308	2.04175	0
2016-08-24 17:52:21.553	42.76653	13.24629	8.871	1.68831	2.01482	2
2016-08-24 17:52:42.658	42.81504	13.19409	5.729	1.37845	1.77893	1
2016-08-24 17:52:58.735	42.71136	13.25355	8.937	1.12562	1.59179	0
2016-08-24 17:53:27.965	42.74139	13.20129	8.523	1.5806	1.932	2
2016-08-24 17:53:48.702	42.67305	13.20621	7.426	1.07748	1.5567	2
2016-08-24 17:54:35.323	42.63148	13.25446	7.344	1.80633	2.10657	2
2016-08-24 17:54:54.423	42.74759	13.17237	8.434	1.54852	1.90751	2
2016-08-24 17:55:24.224	42.80587	13.23724	2.4	2.4903	2.65891	0
2016-08-24 17:55:46.177	42.63208	13.29315	4.337	1.99947	2.25898	5
2016-08-24 17:56:17.327	42.80053	13.23438	2.041	2.65361	2.796	0
2016-08-24 17:57:00.125	42.8133	13.24163	1.167	1.25633	1.68794	0
2016-08-24 17:57:21.411	42.8027	13.23529	1.786	1.52961	1.8931	0
2016-08-24 17:57:29.056	42.75689	13.1805	5.644	1.64442	1.98097	1
2016-08-24 17:57:49.393	42.61423	13.25396	7.635	1.75442	2.06609	2
2016-08-24 17:58:12.741	42.63085	13.29755	3.857	2.01219	2.26911	5
2016-08-24 17:58:41.154	42.81508	13.25204	0.998	1.65394	1.9883	0
2016-08-24 17:58:45.402	42.61764	13.25298	7.161	1.41725	1.80807	2
2016-08-24 17:59:05.476	42.6452	13.30022	2.294	1.51498	1.88198	0
2016-08-24 17:59:27.776	42.83679	13.16297	7.222	1.68954	2.01577	1
2016-08-24 18:00:11.709	42.73883	13.16577	8.179	1.62946	1.96947	2
2016-08-24 18:00:32.518	42.69697	13.20958	6.039	1.16779	1.62267	1
2016-08-24 18:00:36.156	42.90902	13.05722	7.015	1.69852	2.02272	1
2016-08-24 18:00:36.733	42.92527	13.03859	3.24	1.82428	2.12062	0
2016-08-24 18:01:17.853	42.80369	13.24275	9.215	1.26949	1.69769	0
2016-08-24 18:01:23.844	42.66788	13.2118	6.199	1.40728	1.80057	0
2016-08-24 18:02:10.814	42.82704	13.16845	7.225	1.38648	1.78495	1
2016-08-24 18:02:29.585	42.67931	13.19891	7.971	1.28245	1.7073	2
2016-08-24 18:02:48.057	42.66865	13.24802	6.739	1.84751	2.13883	0
2016-08-24 18:03:20.800	42.82718	13.16909	7.27	1.32107	1.73603	1
2016-08-24 18:03:28.374	42.62537	13.26671	7.041	1.47289	1.85006	2
2016-08-24 18:03:48.889	42.67279	13.20695	7.557	1.59805	1.94537	2
2016-08-24 18:03:59.482	42.72709	13.23038	8.058	1.57544	1.92806	2
2016-08-24 18:05:13.713	42.68142	13.2044	7.569	1.72508	2.04329	2
2016-08-24 18:05:47.143	42.69206	13.23482	8.578	1.27183	1.69943	2
2016-08-24 18:06:13.182	42.89964	13.23208	0.933	1.16948	1.62391	3
2016-08-24 18:06:40.586	42.67888	13.22735	8.238	1.13017	1.59512	2
2016-08-24 18:06:45.484	42.82312	13.14794	7.572	1.89042	2.17258	1
2016-08-24 18:07:21.227	42.82148	13.14851	7.559	1.12274	1.58968	1
2016-08-24 18:07:49.913	42.61635	13.3022	4.646	1.07608	1.55569	5
2016-08-24 18:08:04.785	42.85836	13.12161	3.563	2.46007	2.63376	0
2016-08-24 18:09:09.515	42.72381	13.2316	5.359	1.36829	1.77131	0
2016-08-24 18:09:20.657	42.71931	13.22143	4.467	1.44975	1.83257	0
2016-08-24 18:09:22.430	42.6451	13.27896	4.923	1.64914	1.9846	5
2016-08-24 18:09:35.770	42.80967	13.2013	4.159	2.09582	2.33606	0
2016-08-24 18:10:01.727	42.83483	13.14629	3.037	1.02039	1.51532	0
2016-08-24 18:10:14.992	42.8527	13.16667	7.523	1.93204	2.20545	1
2016-08-24 18:10:51.492	42.66776	13.22957	8.354	1.1159	1.58469	2
2016-08-24 18:11:15.760	42.77992	13.19534	5.367	1.621	1.96297	1
2016-08-24 18:11:32.739	42.75776	13.24259	1.438	1.26936	1.69759	0
2016-08-24 18:12:00.725	42.63209	13.29375	4.201	1.11344	1.58289	5
2016-08-24 18:12:21.404	42.69079	13.17673	7.446	1.7965	2.09889	2
2016-08-24 18:12:45.432	42.80785	13.15339	5.436	1.2032	1.6487	1
2016-08-24 18:12:52.502	42.78171	13.18427	5.125	1.13697	1.60009	1
2016-08-24 18:13:11.477	42.66364	13.2185	7.706	1.2739	1.70096	2
2016-08-24 18:13:23.596	42.6223	13.29325	6.329	1.22093	1.66177	0
2016-08-24 18:13:31.837	42.82874	13.16126	6.396	1.12888	1.59418	1
2016-08-24 18:14:05.230	42.63534	13.25212	9.186	1.12193	1.5891	0
2016-08-24 18:14:16.447	42.85187	13.16623	7.756	1.12316	1.59	1
2016-08-24 18:14:31.379	42.6307	13.24349	5.225	1.22539	1.66506	0
2016-08-24 18:14:34.178	42.76951	13.1618	3.809	1.63841	1.97634	0
2016-08-24 18:14:47.288	42.63698	13.25127	7.731	1.70216	2.02553	2
2016-08-24 18:15:05.129	42.84285	13.14815	8.231	1.69476	2.01981	0
2016-08-24 18:15:59.667	42.64539	13.24133	7.555	1.09915	1.57248	2
2016-08-24 18:17:40.051	42.70981	13.14347	4.204	1.3117	1.72905	0
2016-08-24 18:18:03.086	42.62457	13.29169	4.234	1.24135	1.67685	5
2016-08-24 18:18:53.062	42.75499	13.26027	9.9	1.84223	2.13469	0
2016-08-24 18:19:15.896	42.62376	13.29264	3.648	1.10762	1.57865	5
2016-08-24 18:19:33.533	42.81693	13.17204	6.475	1.01835	1.51385	1
2016-08-24 18:19:45.452	42.78739	13.1805	6.955	1.00126	1.50151	1
2016-08-24 18:19:57.728	42.71659	13.22216	8.164	1.15044	1.60995	2
2016-08-24 18:21:42.456	42.76238	13.19082	5.787	1.12634	1.59232	1
2016-08-24 18:22:33.674	42.76653	13.17449	6.933	1.24713	1.68113	1
2016-08-24 18:23:52.268	42.68384	13.31746	4.106	0.99998	1.50058	0
2016-08-24 18:24:16.405	42.83875	13.16254	7.31	2.15221	2.38149	1
2016-08-24 18:24:55.055	42.81309	13.16359	6.805	1.28826	1.71162	1
2016-08-24 18:25:33.258	42.70365	13.16354	7.595	1.75925	2.06985	2
2016-08-24 18:26:01.049	42.61853	13.31755	1.828	1.08374	1.56126	0
2016-08-24 18:26:52.937	42.63132	13.27234	6.891	1.26285	1.69277	2
2016-08-24 18:27:00.172	42.67106	13.2127	7.149	1.09276	1.56782	2
2016-08-24 18:27:52.760	42.80187	13.23593	2.096	1.07356	1.55385	0
2016-08-24 18:28:16.940	42.80889	13.15814	0.854	1.01395	1.51067	0
2016-08-24 18:29:02.307	42.63087	13.29386	3.606	1.18144	1.63269	5
2016-08-24 18:29:07.696	42.8148	13.14665	4.26	1.48857	1.86193	1
2016-08-24 18:29:31.313	42.70104	13.22698	8.52	1.05766	1.54231	2
2016-08-24 18:30:31.925	42.73466	13.13385	9.836	1.32029	1.73545	0
2016-08-24 18:31:29.057	42.71649	13.28752	11.246	1.57731	1.92949	0
2016-08-24 18:32:17.693	42.73911	13.25056	10.561	1.09304	1.56802	0
2016-08-24 18:32:34.386	42.79384	13.20698	4.589	1.65411	1.98843	1
2016-08-24 18:33:30.631	42.64172	13.21155	10.174	1.27184	1.69943	0
2016-08-24 18:33:32.313	42.77083	13.19249	6.446	1.49411	1.86613	1
2016-08-24 18:33:52.636	42.80096	13.15818	5.48	1.47228	1.8496	1
2016-08-24 18:35:07.234	42.79469	13.16961	6.725	1.00521	1.50436	1
2016-08-24 18:35:26.214	42.79387	13.17834	4.645	1.3836	1.78279	1
2016-08-24 18:35:44.203	42.6687	13.28615	2.256	1.32229	1.73694	0
2016-08-24 18:36:07.787	42.70264	13.16287	7.208	2.96006	3.05865	2
2016-08-24 18:37:10.610	42.66481	13.21542	7.145	1.83529	2.12924	2
2016-08-24 18:37:40.501	42.6129	13.3009	4.823	1.7115	2.03277	5
2016-08-24 18:37:42.549	42.66459	13.23527	6.274	1.84664	2.13815	0
2016-08-24 18:37:54.342	42.66497	13.23429	6.224	2.60905	2.75839	0
2016-08-24 18:38:23.212	42.80911	13.21225	3.408	2.18214	2.4057	0
2016-08-24 18:38:47.781	42.80194	13.20918	4.255	1.61987	1.9621	1
2016-08-24 18:38:55.499	42.65514	13.22845	7.551	1.64668	1.98271	2
2016-08-24 18:39:08.817	42.70383	13.16669	7.357	1.61292	1.95676	2
2016-08-24 18:39:32.086	42.70789	13.16165	7.583	1.88405	2.16756	2
2016-08-24 18:39:49.248	42.82585	13.14492	6.072	1.32972	1.74248	1
2016-08-24 18:40:52.811	42.66639	13.23072	6.319	1.35708	1.76292	0
2016-08-24 18:41:02.586	42.70062	13.22231	8.38	1.75768	2.06862	2
2016-08-24 18:41:51.949	42.8362	13.16171	7.428	1.05881	1.54314	1
2016-08-24 18:42:05.503	42.63074	13.29432	3.569	1.23783	1.67425	5
2016-08-24 18:42:11.183	42.62451	13.27552	6.593	1.35397	1.76059	0
2016-08-24 18:42:31.071	42.78154	13.1691	6.427	2.96673	3.06444	1
2016-08-24 18:43:12.557	42.63044	13.29588	4.192	1.33818	1.7488	5
2016-08-24 18:43:24.180	42.84017	13.16254	7.196	1.26879	1.69717	1
2016-08-24 18:43:52.430	42.77849	13.173	6.483	2.40209	2.5857	1
2016-08-24 18:44:13.283	42.81065	13.15701	4.755	1.5609	1.91695	1
2016-08-24 18:44:33.729	42.81563	13.24499	2.499	1.31142	1.72884	0
2016-08-24 18:45:07.639	42.82208	13.14054	9.861	1.03276	1.52426	0
2016-08-24 18:45:30.413	42.76876	13.15793	3.696	1.63441	1.97327	0
2016-08-24 18:45:38.104	42.79925	13.21076	5.118	1.44272	1.82726	1
2016-08-24 18:47:53.683	42.83834	13.16425	7.127	1.3358	1.74702	1
2016-08-24 18:48:01.077	42.81459	13.18842	5.735	1.03995	1.52947	1
2016-08-24 18:48:35.064	42.73044	13.22547	4.308	1.00329	1.50297	0
2016-08-24 18:49:00.393	42.73374	13.20129	7.322	1.86842	2.15526	0
2016-08-24 18:49:05.719	42.68849	13.27931	1.594	1.85287	2.14304	0
2016-08-24 18:49:30.188	42.70069	13.20234	7.1	1.25813	1.68927	2
2016-08-24 18:49:32.600	42.68081	13.28113	1.944	1.61325	1.95701	0
2016-08-24 18:49:50.059	42.7602	13.15895	10.397	1.26671	1.69563	0
2016-08-24 18:50:02.408	42.78191	13.16759	6.481	1.00475	1.50403	1
2016-08-24 18:50:42.356	42.81562	13.19631	5.91	1.65396	1.98832	1
2016-08-24 18:50:51.042	42.80585	13.24013	2.495	1.64388	1.98055	0
2016-08-24 18:51:18.090	42.71147	13.22774	7.373	1.77857	2.0849	2
2016-08-24 18:51:47.379	42.71934	13.22313	6.036	1.18073	1.63217	1
2016-08-24 18:52:19.279	42.77634	13.23711	2.531	1.20848	1.65259	0
2016-08-24 18:52:30.446	42.78357	13.17267	6.09	1.11483	1.58391	1
2016-08-24 18:52:58.149	42.80971	13.15281	5.195	1.58404	1.93463	1
2016-08-24 18:53:23.103	42.80783	13.24108	4.775	1.07798	1.55706	0
2016-08-24 18:53:58.881	42.80244	13.25233	0.237	2.1864	2.40915	0
2016-08-24 18:55:37.555	42.79985	13.2229	7.414	1.03958	1.52921	0
2016-08-24 18:55:43.083	42.79527	13.1626	7.481	1.19009	1.63905	1
2016-08-24 18:56:19.082	42.79672	13.14514	3.727	1.0026	1.50247	0
2016-08-24 18:56:51.176	42.79432	13.23815	2.45	1.22711	1.66633	0
2016-08-24 18:56:59.854	42.67189	13.21096	7.349	1.20078	1.64692	2
2016-08-24 18:57:13.615	42.65213	13.25019	5.443	1.16812	1.62291	0
2016-08-24 18:57:51.453	42.78324	13.16966	6.203	1.16962	1.62401	1
2016-08-24 18:57:53.295	42.66898	13.21176	7.195	1.25329	1.68568	2
2016-08-24 18:58:32.567	42.77114	13.16379	5.27	1.84675	2.13823	1
2016-08-24 18:58:43.136	42.79478	13.17784	3.936	2.4443	2.62066	0
2016-08-24 18:59:25.189	42.7293	13.22716	5.924	1.38254	1.78199	1
2016-08-24 18:59:48.164	42.80246	13.16991	6.566	1.28139	1.70652	1
2016-08-24 19:00:15.676	42.84879	13.22948	0.527	1.02429	1.51814	0
2016-08-24 19:00:22.986	42.82965	13.1606	5.498	1.39409	1.79065	1
2016-08-24 19:00:50.569	42.7428	13.243	8.283	1.8191	2.11656	2
2016-08-24 19:01:15.731	42.74322	13.24276	8.055	1.35197	1.7591	2
2016-08-24 19:01:44.509	42.74351	13.24359	8.302	1.02719	1.52024	2
2016-08-24 19:02:33.649	43.03776	12.93139	5.683	1.85624	2.14569	0
2016-08-24 19:02:47.373	42.8946	13.07758	8.466	1.24019	1.67599	0
2016-08-24 19:02:53.187	42.72831	13.21806	8.067	1.58492	1.93531	2
2016-08-24 19:03:18.260	42.79802	13.20888	3.777	1.55221	1.91032	0
2016-08-24 19:03:31.958	42.82472	13.19931	6.658	2.18286	2.40629	0
2016-08-24 19:03:55.546	42.68092	13.28744	8.368	1.23303	1.6707	0
2016-08-24 19:05:01.602	42.79961	13.2346	2.236	1.56092	1.91696	0
2016-08-24 19:05:49.790	42.79061	13.17914	8.949	1.27265	1.70003	0
2016-08-24 19:06:16.097	42.77892	13.15003	8.59	1.16681	1.62195	2
2016-08-24 19:06:36.259	42.83237	13.23287	0.272	1.76336	2.07304	0
2016-08-24 19:06:46.575	42.77244	13.19676	5.499	2.06258	2.30939	1
2016-08-24 19:07:12.562	42.66608	13.24711	7.704	1.3056	1.72451	2
2016-08-24 19:07:30.664	42.74312	13.24143	4.337	1.24636	1.68056	0
2016-08-24 19:08:18.157	42.64846	13.23581	5.525	1.02309	1.51727	0
2016-08-24 19:08:29.755	42.63183	13.29486	5.506	1.13592	1.59932	5
2016-08-24 19:10:10.791	42.65728	13.24423	7.53	2.28577	2.49006	2
2016-08-24 19:10:19.651	42.65688	13.2448	7.451	2.41729	2.59827	2
2016-08-24 19:11:14.206	42.66944	13.21342	7.286	1.55303	1.91094	2
2016-08-24 19:11:30.767	42.7325	13.20189	4.898	1.55512	1.91254	1
2016-08-24 19:12:00.185	42.78074	13.17154	6.274	1.4404	1.82551	1
2016-08-24 19:12:51.898	42.78025	13.17038	6.401	1.68936	2.01563	1
2016-08-24 19:13:35.230	42.82365	13.1985	6.439	1.15922	1.61638	0
2016-08-24 19:14:52.773	42.79973	13.23484	1.682	1.00205	1.50208	0
2016-08-24 19:15:15.073	42.74401	13.24205	8.122	1.5977	1.94509	2
2016-08-24 19:15:47.347	42.67315	13.28932	2.206	1.14609	1.60676	0
2016-08-24 19:16:10.584	42.62209	13.30161	3.969	1.36485	1.76874	5
2016-08-24 19:16:23.718	42.62008	13.28994	4.007	1.29779	1.7187	5
2016-08-24 19:17:56.606	42.6484	13.23583	7.776	1.30892	1.72698	2
2016-08-24 19:18:36.087	42.62028	13.30252	3.524	1.64408	1.98071	5
2016-08-24 19:18:54.240	42.62579	13.30009	4.84	1.27075	1.69862	5
2016-08-24 19:22:28.239	42.65359	13.25125	6.842	1.06524	1.54781	2
2016-08-24 19:22:50.062	42.65516	13.23499	7.963	2.50559	2.67167	2
2016-08-24 19:23:16.968	42.7821	13.17412	5.558	1.71235	2.03343	1
2016-08-24 19:23:43.599	42.63335	13.30051	4.379	1.14066	1.60279	5
2016-08-24 19:23:58.802	42.80857	13.19188	6.093	2.03311	2.28581	1
2016-08-24 19:24:36.977	42.60625	13.31625	2.821	2.25451	2.46452	0
2016-08-24 19:24:40.845	42.80383	13.18246	4.79	1.98954	2.25107	1
2016-08-24 19:26:03.492	42.81138	13.21414	3.024	2.57559	2.73026	0
2016-08-24 19:26:41.325	42.65359	13.23643	7.914	1.96848	2.23434	2
2016-08-24 19:27:24.674	42.72008	13.25683	7.739	1.06329	1.5464	2
2016-08-24 19:28:07.128	42.80336	13.20236	4.312	1.09322	1.56816	1
2016-08-24 19:28:23.685	42.72743	13.20963	6.944	2.25675	2.46635	1
2016-08-24 19:28:35.735	42.63094	13.28642	3.784	2.0766	2.32063	5
2016-08-24 19:29:04.344	42.78397	13.12737	0.412	1.90623	2.18505	0
2016-08-24 19:29:25.326	42.65996	13.22157	7.729	1.23782	1.67424	2
2016-08-24 19:29:27.434	42.74401	13.24363	8.255	1.58597	1.93611	2
2016-08-24 19:29:34.435	42.77934	13.21155	3.668	1.39145	1.78867	0
2016-08-24 19:30:01.914	42.61536	13.23109	6.192	1.67606	2.00536	0
2016-08-24 19:30:31.979	42.8184	13.23542	3.293	1.06093	1.54468	0
2016-08-24 19:31:01.634	42.63179	13.30463	4.082	1.67092	2.00139	5
2016-08-24 19:31:23.459	42.55673	13.21897	6.071	1.27303	1.70031	0
2016-08-24 19:32:07.179	42.82211	13.16882	6.917	1.57886	1.93068	1
2016-08-24 19:32:30.108	42.75744	13.13833	8.373	1.36456	1.76852	2
2016-08-24 19:33:30.785	42.69528	13.2212	8.499	1.01799	1.51358	2
2016-08-24 19:33:46.061	42.657	13.25333	7.667	1.26443	1.69393	2
2016-08-24 19:33:58.153	42.6296	13.29444	4.264	1.24162	1.67705	5
2016-08-24 19:34:19.946	42.79324	13.11709	7.144	1.26549	1.69472	1
2016-08-24 19:34:46.466	42.8093	13.15039	4.815	1.33456	1.7461	1
2016-08-24 19:36:15.936	42.66608	13.20099	8.398	1.35862	1.76408	2
[truncated: 74,056 more rows]
